# Supplementary material for: 1-Chloro­acetyl-r-2,c-6-bis­(4-methoxy­phen­yl)-c-3,t-3-dimethyl­piperidin-4-one
Source: Acta Crystallogr Sect E Struct Rep Online. 2009 Oct 17;65(Pt 11):o2793. doi: 10.1107/S1600536809041555 (PMC2971163; doi:10.1107/S1600536809041555)
Supplement: Supplementary file 2 [file e-65-o2793-Isup2.hkl]

#
# h,k,l, Fc-squared, Fo-squared, sigma(Fo-squared) and status flag
#
data_I
_shelx_title ' capm3dmpo in P 21/c'
_shelx_refln_list_code          4
_shelx_F_calc_maximum      174.61
_exptl_crystal_F_000       760.00
_reflns_d_resolution_high  0.6930
 
loop_
 _symmetry_equiv_pos_as_xyz
 'x, y, z'
 '-x, y+1/2, -z+1/2'
 '-x, -y, -z'
 'x, -y-1/2, z-1/2'
 
_cell_length_a    12.5928
_cell_length_b     9.4141
_cell_length_c    17.9070
_cell_angle_alpha  90.000
_cell_angle_beta   90.826
_cell_angle_gamma  90.000
 
_shelx_F_squared_multiplier     1.000
 
loop_
 _refln_index_h
 _refln_index_k
 _refln_index_l
 _refln_F_squared_calc
 _refln_F_squared_meas
 _refln_F_squared_sigma
 _refln_observed_status
   1   0   0       16.66       -0.15      0.15 o
   2   0   0     8394.92     8228.87     86.80 o
   3   0   0     2559.09     2766.34     36.88 o
   4   0   0     1120.89     1099.61     15.96 o
   5   0   0     2233.32     2488.07     34.21 o
   6   0   0     1180.03     1128.97     17.47 o
   7   0   0       17.68       24.03      2.87 o
   8   0   0      920.27     1010.04     19.26 o
   9   0   0     1888.41     1911.17     33.30 o
  10   0   0      581.80      541.88     13.09 o
  11   0   0       56.47       75.58      5.16 o
  12   0   0      116.27      129.33      8.58 o
  13   0   0       18.08       15.38      5.16 o
  14   0   0      185.46      215.05     11.76 o
  15   0   0        2.94       -1.54      4.67 o
  16   0   0        3.23        4.06      5.20 o
  17   0   0       37.37       32.71      7.18 o
  18   0   0       18.76       30.60      8.80 o
   1   1   0     3128.05     2940.77     42.13 o
   2   1   0      114.81       88.35      1.16 o
   3   1   0     3842.28     3839.24     28.31 o
   4   1   0     8271.83     8595.82     65.07 o
   5   1   0       19.33       15.84      0.89 o
   6   1   0      285.69      254.70      3.94 o
   7   1   0       28.66       56.37      2.84 o
   8   1   0      104.18       76.93      2.73 o
   9   1   0       45.48       67.97      3.49 o
  10   1   0        1.86        0.03      1.62 o
  11   1   0       20.22       13.09      2.57 o
  12   1   0       14.57        5.97      2.55 o
  13   1   0        9.12        8.64      3.91 o
  14   1   0       63.92       75.11      5.47 o
  15   1   0       60.82       83.46      5.94 o
  16   1   0        5.43        2.05      3.93 o
  17   1   0       52.20       73.17      7.80 o
  18   1   0        5.93       11.55      4.86 o
   0   2   0      637.89      595.50     10.45 o
   1   2   0     4850.31     4789.27     45.49 o
   2   2   0     8497.03     8411.36     61.08 o
   3   2   0     1759.89     1804.80     14.84 o
   4   2   0     1632.17     1643.39     16.76 o
   5   2   0     1118.22     1226.63     10.81 o
   6   2   0        9.34        1.17      0.70 o
   7   2   0       21.48       18.40      1.44 o
   8   2   0       53.07       52.22      2.22 o
   9   2   0      377.35      382.55      6.62 o
  10   2   0        8.32        4.58      1.84 o
  11   2   0        0.58       -1.87      1.87 o
  12   2   0       93.84       94.87      4.83 o
  13   2   0       33.76       35.14      4.06 o
  14   2   0       53.00       53.40      4.93 o
  15   2   0       59.04       55.51      5.27 o
  16   2   0       54.64       66.02      5.93 o
  17   2   0        6.65       -0.04      4.41 o
   1   3   0     2759.28     2726.64     28.52 o
   2   3   0     1132.60     1145.33     11.59 o
   3   3   0      118.16      118.92      1.64 o
   4   3   0     3089.35     3168.10     23.61 o
   5   3   0     1099.45     1297.70     10.94 o
   6   3   0      199.81      228.93      3.59 o
   7   3   0       17.65        8.96      0.99 o
   8   3   0      244.52      231.73      5.26 o
   9   3   0      367.14      358.59      5.84 o
  10   3   0      824.14      778.21     13.07 o
  11   3   0      279.63      264.42      7.09 o
  12   3   0       16.76       10.18      2.63 o
  13   3   0        0.18       -0.02      2.26 o
  14   3   0        9.38        4.00      4.45 o
  15   3   0        0.24       -0.69      4.53 o
  16   3   0        6.41        1.04      5.27 o
  17   3   0        0.11        0.67      5.44 o
   0   4   0      344.76      355.16     13.39 o
   1   4   0      371.50      346.54      5.66 o
   2   4   0     5370.15     5592.75     56.48 o
   3   4   0       73.21       89.49      2.21 o
   4   4   0      450.89      546.99      4.97 o
   5   4   0        7.58        5.09      0.78 o
   6   4   0      228.50      256.12      3.41 o
   7   4   0       84.44       58.16      1.72 o
   8   4   0       32.75       36.98      2.05 o
   9   4   0        4.46        1.06      1.21 o
  10   4   0      202.54      209.21      5.33 o
  11   4   0        3.92       10.08      2.74 o
  12   4   0        0.00       -1.31      2.55 o
  13   4   0       18.92       30.02      4.49 o
  14   4   0        7.36       15.04      5.21 o
  15   4   0       16.55       11.63      5.79 o
  16   4   0        0.85       -0.91      4.94 o
  17   4   0        0.00       -0.99      5.26 o
   1   5   0      846.09      813.02     11.92 o
   2   5   0      201.11      228.57      4.02 o
   3   5   0      468.11      461.85      6.81 o
   4   5   0        0.52       -1.17      1.17 o
   5   5   0      466.14      461.25      5.45 o
   6   5   0       63.51       64.83      1.69 o
   7   5   0        5.29        3.57      0.92 o
   8   5   0      143.98      123.98      2.73 o
   9   5   0      106.43       89.43      3.88 o
  10   5   0       55.14       38.94      3.36 o
  11   5   0        1.57       -1.62      2.37 o
  12   5   0        1.18        3.06      2.96 o
  13   5   0       19.40       24.45      5.28 o
  14   5   0       25.95       22.67      5.41 o
  15   5   0       35.76       34.86      6.31 o
  16   5   0        3.66        5.92      5.33 o
   0   6   0     1006.86      995.83     24.08 o
   1   6   0       60.35       60.45      1.90 o
   2   6   0      164.81      180.84      3.97 o
   3   6   0        2.80        3.10      1.23 o
   4   6   0       14.00       10.78      1.73 o
   5   6   0       23.84       27.41      2.04 o
   6   6   0       22.87       16.88      1.92 o
   7   6   0       34.95       39.47      1.88 o
   8   6   0       30.13       24.63      1.28 o
   9   6   0        0.46       -1.45      1.45 o
  10   6   0       17.39       11.17      2.65 o
  11   6   0       30.50       25.99      3.15 o
  12   6   0        0.31       -2.55      2.55 o
  13   6   0       23.92       24.75      5.16 o
  14   6   0       10.73       16.06      4.18 o
  15   6   0        1.58       -1.69      4.49 o
  16   6   0        9.46        8.84      5.24 o
   1   7   0      736.66      675.93     10.40 o
   2   7   0      291.02      285.74      5.65 o
   3   7   0       95.18       96.93      6.35 o
   4   7   0     1119.35     1118.28     16.32 o
   5   7   0      122.56      134.64      4.96 o
   6   7   0      169.91      154.11      5.61 o
   7   7   0       46.40       43.89      5.54 o
   8   7   0        3.50        1.45      2.27 o
   9   7   0       82.06       82.89      4.42 o
  10   7   0      189.97      190.31      7.28 o
  11   7   0       25.03       26.13      3.26 o
  12   7   0        8.61        8.21      2.18 o
  13   7   0        0.30       -0.19      2.85 o
  14   7   0       21.35       29.24      4.13 o
  15   7   0       22.57       23.53      5.04 o
   0   8   0       36.16       38.94      8.60 o
   1   8   0       77.84       82.38      3.34 o
   2   8   0       87.45       79.56      3.17 o
   3   8   0      332.67      308.18      6.62 o
   4   8   0       75.40       87.78      4.02 o
   5   8   0     1259.85     1164.37     20.00 o
   6   8   0       41.31       51.64      5.24 o
   7   8   0       73.79       72.66      4.42 o
   8   8   0       20.77       20.82      3.14 o
   9   8   0       69.17       80.96      5.82 o
  10   8   0       20.78       16.21      4.90 o
  11   8   0        3.34       11.35      5.01 o
  12   8   0       13.55       14.00      5.60 o
  13   8   0        1.01        0.40      3.48 o
  14   8   0        3.82        2.96      3.81 o
   1   9   0      145.40      149.93      5.90 o
   2   9   0       17.40       22.30      2.46 o
   3   9   0       57.56       45.25      4.93 o
   4   9   0       31.47       34.78      3.47 o
   5   9   0      175.52      181.13      6.23 o
   6   9   0       73.50       74.44      4.51 o
   7   9   0        4.71        6.25      3.32 o
   8   9   0       89.12       75.40      6.03 o
   9   9   0        1.83       -3.17      3.17 o
  10   9   0       94.34       97.13      8.62 o
  11   9   0       19.72       25.21      6.14 o
  12   9   0        3.15        3.92      7.38 o
  13   9   0        0.97       14.98      7.75 o
   0  10   0      186.92      205.34     17.92 o
   1  10   0      264.29      257.66     14.09 o
   2  10   0       16.58       11.28      2.15 o
   3  10   0       60.98       56.72      3.50 o
   4  10   0        0.42       -0.21      2.36 o
   5  10   0        0.09       -2.09      2.09 o
   6  10   0       50.16       52.90      7.00 o
   7  10   0       51.20       53.11      4.45 o
   8  10   0        0.01       -3.15      3.15 o
   9  10   0        0.42       -3.28      3.28 o
  10  10   0       12.92        7.92      6.82 o
  11  10   0       21.38       16.67      5.87 o
  12  10   0        0.84       -0.93      6.50 o
   1  11   0       50.83       47.72      8.60 o
   2  11   0       22.75       23.01      6.93 o
   3  11   0       17.34       10.60      6.39 o
   4  11   0       45.94       40.35      6.18 o
   5  11   0       29.54       34.87      6.88 o
   6  11   0        0.26       -1.46      2.33 o
   7  11   0        0.40        2.71      4.47 o
   8  11   0        2.88        3.76      4.91 o
   9  11   0        1.28        6.37      4.84 o
  10  11   0        0.99        0.35      5.56 o
   0  12   0      207.43      284.07     24.39 o
   1  12   0        8.07       -4.53      7.77 o
   2  12   0        4.27        3.61      6.18 o
   3  12   0       25.28       14.49      6.75 o
   4  12   0        3.87        8.81      2.48 o
   5  12   0       64.46       71.76      4.63 o
   6  12   0        3.79        4.88      2.88 o
   7  12   0       21.42       27.19      5.15 o
   8  12   0        9.21        7.16      4.47 o
   1  13   0        5.21        2.40      6.43 o
   2  13   0        1.10       -0.36     10.11 o
   3  13   0        0.02        3.69      5.62 o
   4  13   0        7.41       12.51      6.90 o
   5  13   0       25.88       26.81      5.13 o
 -18   1   1        4.27        5.45      4.58 o
 -17   1   1        0.98       -0.09      3.97 o
 -16   1   1        5.60       -0.79      3.57 o
 -15   1   1        6.67       -0.21      3.30 o
 -14   1   1        0.82        2.43      3.28 o
 -13   1   1       25.64       29.27      3.96 o
 -12   1   1       58.41       54.56      3.94 o
 -11   1   1      130.23      124.15      4.83 o
 -10   1   1        0.71        2.44      1.71 o
  -9   1   1       76.66       72.71      2.87 o
  -8   1   1       40.70       45.08      2.00 o
  -7   1   1     1377.09     1633.33     17.02 o
  -6   1   1       48.73       50.74      1.72 o
  -5   1   1        4.96        8.11      0.72 o
  -4   1   1     2082.37     2044.36     17.75 o
  -3   1   1      599.78      662.03      5.79 o
  -2   1   1    30488.51    28076.09    213.22 o
  -1   1   1      394.85      366.79      3.03 o
   0   1   1     3476.45     3034.26     71.12 o
   1   1   1      870.97      911.26      6.99 o
   2   1   1     4589.09     4740.17     37.71 o
   3   1   1       54.26       70.88      1.16 o
   4   1   1      406.06      414.98      4.07 o
   5   1   1      540.58      558.58      7.13 o
   6   1   1     1272.58     1339.67     15.10 o
   7   1   1       21.11       23.17      1.68 o
   8   1   1       94.90      106.08      3.06 o
   9   1   1       32.34       33.33      2.08 o
  10   1   1       91.64      115.02      3.75 o
  11   1   1       34.98       42.29      3.00 o
  12   1   1       13.01        6.91      2.99 o
  13   1   1      107.02       97.39      6.53 o
  14   1   1       29.11       32.08      4.64 o
  15   1   1       17.91       14.76      4.08 o
  16   1   1       64.36       49.92      5.52 o
  17   1   1        0.56       -3.88      3.88 o
  18   1   1        9.52       13.10      4.91 o
 -17   2   1       60.38       60.51      7.28 o
 -16   2   1        7.70        4.73      4.45 o
 -15   2   1        0.05       -3.20      3.20 o
 -14   2   1        3.47        1.55      3.23 o
 -13   2   1        2.68        3.05      3.31 o
 -12   2   1      817.45      793.55     16.53 o
 -11   2   1        0.19       -1.91      1.91 o
 -10   2   1      173.71      173.26      4.89 o
  -9   2   1        8.16        3.62      1.31 o
  -8   2   1       37.31       29.25      1.80 o
  -7   2   1      165.04      147.69      2.94 o
  -6   2   1     1155.31     1241.76     12.32 o
  -5   2   1        9.68        9.44      0.91 o
  -4   2   1     2259.10     2300.35     19.90 o
  -3   2   1     7387.50     7205.06     59.56 o
  -2   2   1     4007.92     4067.72     29.78 o
  -1   2   1    14512.61    14120.53    124.80 o
   0   2   1       82.83       99.82      1.68 o
   1   2   1     1023.97      952.56      8.13 o
   2   2   1     2820.71     2926.39     19.52 o
   3   2   1      111.19      117.92      1.60 o
   4   2   1      164.24      175.46      2.50 o
   5   2   1      334.29      341.10      4.54 o
   6   2   1     2698.30     2844.89     23.62 o
   7   2   1      625.67      656.10      8.23 o
   8   2   1     2594.48     2749.86     27.65 o
   9   2   1        1.37       -0.66      1.31 o
  10   2   1       83.75       81.50      3.49 o
  11   2   1        1.23       -1.77      1.77 o
  12   2   1      341.68      308.16      8.06 o
  13   2   1        0.16       -0.50      2.72 o
  14   2   1       94.17       91.69      6.53 o
  15   2   1       20.45       19.50      4.27 o
  16   2   1        0.63       -0.55      3.71 o
  17   2   1       10.00       11.23      5.19 o
 -17   3   1       16.49       15.94      6.32 o
 -16   3   1       10.93       14.85      5.89 o
 -15   3   1        0.16        1.06      3.82 o
 -14   3   1        0.02        4.40      3.63 o
 -13   3   1       11.52        8.99      2.74 o
 -12   3   1       33.85       28.25      3.88 o
 -11   3   1       59.33       68.57      3.94 o
 -10   3   1      244.98      247.04      5.76 o
  -9   3   1      489.82      527.32      7.46 o
  -8   3   1      192.68      184.06      3.62 o
  -7   3   1      173.36      162.64      3.77 o
  -6   3   1       20.71       11.41      1.07 o
  -5   3   1        0.01       -0.38      0.60 o
  -4   3   1      292.95      395.86      4.14 o
  -3   3   1     2825.76     2834.14     22.87 o
  -2   3   1     4027.99     4040.76     35.86 o
  -1   3   1      970.06      987.19     11.97 o
   0   3   1        3.08        3.53      0.52 o
   1   3   1      873.12      788.03      9.05 o
   2   3   1     2808.47     2806.49     28.76 o
   3   3   1      795.78      735.64      6.04 o
   4   3   1     1191.36     1302.53     10.33 o
   5   3   1      231.23      215.71      2.83 o
   6   3   1      375.06      415.08      5.09 o
   7   3   1      200.66      220.10      3.83 o
   8   3   1      218.81      228.16      5.01 o
   9   3   1      221.08      219.91      5.21 o
  10   3   1      139.10      153.21      4.46 o
  11   3   1      114.50      104.15      4.60 o
  12   3   1      143.41      157.08      5.83 o
  13   3   1        0.89        1.49      2.28 o
  14   3   1       10.73        7.96      3.92 o
  15   3   1       32.75       23.36      8.48 o
  16   3   1        2.63        8.45      5.72 o
  17   3   1        6.16        4.38      5.91 o
 -17   4   1        0.37       -2.58      5.39 o
 -16   4   1        0.18        6.61     11.08 o
 -15   4   1        2.21        3.89     10.00 o
 -14   4   1       14.12       19.64      5.33 o
 -13   4   1       39.99       36.85      4.65 o
 -12   4   1       73.41       66.84      5.25 o
 -11   4   1       36.00       49.31      4.43 o
 -10   4   1       13.96       13.17      2.11 o
  -9   4   1        1.35        2.77      1.45 o
  -8   4   1       91.15       92.49      2.60 o
  -7   4   1      120.87      109.87      2.49 o
  -6   4   1        1.35        2.72      0.90 o
  -5   4   1     2920.25     2894.89     23.77 o
  -4   4   1       67.13       94.80      2.42 o
  -3   4   1      162.90      194.81      2.59 o
  -2   4   1      585.81      645.09      7.93 o
  -1   4   1       82.48      152.14      3.85 o
   0   4   1      245.45      248.15      3.70 o
   1   4   1        3.68       -0.65      0.88 o
   2   4   1     3198.55     3199.98     35.79 o
   3   4   1       13.56       15.65      1.21 o
   4   4   1      281.51      310.66      3.29 o
   5   4   1       12.04       17.76      0.92 o
   6   4   1      178.48      153.53      2.79 o
   7   4   1       19.94       24.29      1.42 o
   8   4   1       15.33       12.76      1.31 o
   9   4   1        8.62       11.68      1.82 o
  10   4   1        0.79       -0.86      1.42 o
  11   4   1       19.49       22.66      3.14 o
  12   4   1      145.17      129.07      6.77 o
  13   4   1        3.39        0.62      2.88 o
  14   4   1        0.27        3.28      4.55 o
  15   4   1        0.99       -1.78      4.32 o
  16   4   1        0.00       -0.07      4.97 o
  17   4   1        1.01        0.20      5.56 o
 -16   5   1       20.06       38.16      6.76 o
 -15   5   1        2.59       -2.11      4.45 o
 -14   5   1        8.76        7.59      4.88 o
 -13   5   1        2.18        3.42      3.13 o
 -12   5   1      149.10      130.59      6.78 o
 -11   5   1      162.89      133.55      5.58 o
 -10   5   1       10.33        9.21      2.52 o
  -9   5   1       25.40       24.27      1.91 o
  -8   5   1     1780.73     1692.42     19.47 o
  -7   5   1      399.43      415.65      5.13 o
  -6   5   1      148.82      138.79      2.38 o
  -5   5   1        5.75        3.54      1.02 o
  -4   5   1     1178.85     1194.87     13.95 o
  -3   5   1       56.38       69.53      2.29 o
  -2   5   1     4148.03     4258.26     43.86 o
  -1   5   1       58.91       76.69      3.16 o
   0   5   1        5.24        5.43      0.85 o
   1   5   1      499.00      493.75      8.03 o
   2   5   1     1612.76     1694.52     20.14 o
   3   5   1     1230.82     1202.05     15.03 o
   4   5   1      922.67      958.89     14.10 o
   5   5   1       87.48       91.19      1.93 o
   6   5   1       39.35       37.88      1.32 o
   7   5   1        8.26        2.87      1.03 o
   8   5   1       89.74       84.12      2.53 o
   9   5   1      124.31      110.19      3.83 o
  10   5   1        3.23        0.14      2.36 o
  11   5   1       64.00       56.28      5.05 o
  12   5   1       28.11       37.25      5.50 o
  13   5   1       73.86       62.62      5.40 o
  14   5   1        2.82        4.16      3.60 o
  15   5   1        1.06        2.97      4.85 o
  16   5   1       14.41        5.09      9.83 o
 -16   6   1       12.55       13.58      5.53 o
 -15   6   1       49.05       57.47      8.67 o
 -14   6   1       22.60       23.88      4.34 o
 -13   6   1        7.03        4.51      4.47 o
 -12   6   1       59.36       55.01      4.12 o
 -11   6   1        1.29        0.06      2.32 o
 -10   6   1       82.66       74.68      4.17 o
  -9   6   1        1.92        1.70      1.58 o
  -8   6   1        5.18        6.40      1.07 o
  -7   6   1       37.94       42.62      2.06 o
  -6   6   1      544.28      499.07      6.80 o
  -5   6   1      274.38      255.66      5.69 o
  -4   6   1      301.88      312.74      6.24 o
  -3   6   1       38.93       31.39      2.03 o
  -2   6   1      211.11      229.43      4.10 o
  -1   6   1      180.02      194.01      4.51 o
   0   6   1       23.85       19.75      1.34 o
   1   6   1      118.01      110.43      3.30 o
   2   6   1        1.30        3.62      1.05 o
   3   6   1      412.30      447.80      7.62 o
   4   6   1       29.50       22.69      1.88 o
   5   6   1        0.12       -0.93      1.50 o
   6   6   1      357.64      323.57      7.79 o
   7   6   1       15.69       10.23      1.24 o
   8   6   1       31.36       36.72      1.80 o
   9   6   1       28.61       26.13      2.16 o
  10   6   1      140.80      145.75      5.47 o
  11   6   1        1.67        2.42      2.89 o
  12   6   1       13.31        8.51      3.92 o
  13   6   1        0.05        0.16      4.94 o
  14   6   1       18.62       11.82      7.63 o
  15   6   1        9.97        9.81      4.82 o
  16   6   1        5.97        4.16      5.10 o
 -15   7   1        0.00        5.07      4.20 o
 -14   7   1        0.48        1.04      3.16 o
 -13   7   1       12.97       15.47      3.38 o
 -12   7   1        0.02        1.96      4.07 o
 -11   7   1       25.91       27.24      3.59 o
 -10   7   1       25.26       38.39      4.07 o
  -9   7   1       84.40       93.81      5.22 o
  -8   7   1        7.65        7.73      1.77 o
  -7   7   1      726.20      691.44     11.81 o
  -6   7   1      385.83      433.20      8.61 o
  -5   7   1       14.05       20.04      2.26 o
  -4   7   1       67.95       60.19      2.74 o
  -3   7   1      983.56      964.34     13.13 o
  -2   7   1      746.86      763.53     11.67 o
  -1   7   1      100.92       85.87      3.63 o
   0   7   1        0.25        1.81      1.53 o
   1   7   1      329.22      325.76      7.28 o
   2   7   1      256.51      234.36      4.97 o
   3   7   1      499.74      502.09      8.64 o
   4   7   1       23.74       16.52      2.68 o
   5   7   1       48.07       45.19      4.01 o
   6   7   1        0.09       -1.34      1.88 o
   7   7   1       27.63       30.25      3.24 o
   8   7   1       28.32       28.09      3.29 o
   9   7   1       32.07       33.45      2.29 o
  10   7   1        1.83       -1.10      1.40 o
  11   7   1        9.16        5.29      2.29 o
  12   7   1        5.96       10.57      2.40 o
  13   7   1        0.31        3.65      3.45 o
  14   7   1       55.15       65.41      5.25 o
  15   7   1       31.09       35.90      5.46 o
 -14   8   1        0.96        5.94      7.96 o
 -13   8   1        2.37       -2.17      3.62 o
 -12   8   1        0.26       -2.07      2.64 o
 -11   8   1        1.87        4.90      4.36 o
 -10   8   1       28.72       27.88      5.52 o
  -9   8   1        2.23       11.85      6.16 o
  -8   8   1       27.27       24.35      3.40 o
  -7   8   1      104.41       93.64      5.44 o
  -6   8   1        0.10       -0.87      2.98 o
  -5   8   1        5.24       -1.04      2.85 o
  -4   8   1      179.60      196.09      5.43 o
  -3   8   1     1451.51     1360.76     19.55 o
  -2   8   1     1424.76     1364.70     19.40 o
  -1   8   1       12.27       11.17      4.35 o
   0   8   1      338.32      321.64     24.97 o
   1   8   1       24.40       27.19      1.83 o
   2   8   1     1067.49     1067.06     15.76 o
   3   8   1      111.54      128.03      4.31 o
   4   8   1      180.77      165.76      4.79 o
   5   8   1        0.72       -1.99      1.99 o
   6   8   1       80.04       93.11      5.49 o
   7   8   1       13.96       10.77      2.70 o
   8   8   1        4.87       10.01      4.15 o
   9   8   1        6.53        5.10      3.07 o
  10   8   1        0.99       -0.07      7.46 o
  11   8   1        0.85        4.58      4.12 o
  12   8   1       30.21       35.49      9.03 o
  13   8   1       16.68       14.94      8.04 o
  14   8   1       13.64       20.62      4.66 o
 -13   9   1        0.19        1.45      6.04 o
 -12   9   1        5.97       -0.67      4.48 o
 -11   9   1        7.55       13.93      5.51 o
 -10   9   1        4.47        0.48      4.54 o
  -9   9   1       77.89       83.03      8.01 o
  -8   9   1       83.27      106.79      7.00 o
  -7   9   1        2.62        1.41      2.41 o
  -6   9   1       13.25       19.35      2.97 o
  -5   9   1       23.47       22.54      3.08 o
  -4   9   1       93.20      103.53      4.64 o
  -3   9   1       38.88       42.55      2.99 o
  -2   9   1      468.38      433.57      9.25 o
  -1   9   1      577.03      546.21     13.52 o
   0   9   1        1.68        0.81      5.46 o
   1   9   1       39.74       41.42      7.14 o
   2   9   1        0.21       -1.65      1.65 o
   3   9   1      306.62      267.79      6.96 o
   4   9   1        5.12        2.84      2.12 o
   5   9   1       19.42       31.18      3.20 o
   6   9   1        1.77       -2.06      2.06 o
   7   9   1        2.24       -1.86      2.29 o
   8   9   1       18.09       19.93      4.23 o
   9   9   1      131.03      145.32      7.85 o
  10   9   1        2.05       -4.01      4.01 o
  11   9   1       73.58       81.85     10.21 o
  12   9   1        0.07        5.81      5.69 o
  13   9   1        4.05       16.64      7.55 o
 -12  10   1       78.84      111.99     10.40 o
 -11  10   1       34.11       45.31      7.40 o
 -10  10   1        1.07        5.35      4.73 o
  -9  10   1        0.92        0.38      6.48 o
  -8  10   1       23.27       16.97      4.51 o
  -7  10   1      112.02      139.54      6.42 o
  -6  10   1       15.63       13.73      2.97 o
  -5  10   1       76.68       76.67      5.12 o
  -4  10   1       25.27       28.65      2.94 o
  -3  10   1        8.83       11.17      2.30 o
  -2  10   1      135.38      139.60      7.01 o
  -1  10   1        0.06       -2.45      4.44 o
   0  10   1        6.73        5.24      5.20 o
   1  10   1       17.75       14.23      5.84 o
   2  10   1       82.60       73.36      4.70 o
   3  10   1      147.15      144.79      7.89 o
   4  10   1        1.00       -1.41      2.10 o
   5  10   1       14.27       12.32      2.80 o
   6  10   1       39.25       38.53      4.90 o
   7  10   1        0.52       -2.10      2.45 o
   8  10   1        0.50       -1.34      3.08 o
   9  10   1       13.93       12.50      6.37 o
  10  10   1        5.66       14.70      5.32 o
  11  10   1       33.03       48.58      9.67 o
  12  10   1        0.07       10.40      7.17 o
 -10  11   1        0.00        2.80      4.78 o
  -9  11   1        3.64       -0.39      6.84 o
  -8  11   1        0.52       -1.51      5.37 o
  -7  11   1       22.43       19.66      4.49 o
  -6  11   1       24.13       33.06      3.65 o
  -5  11   1        0.16       -2.10      2.16 o
  -4  11   1        5.41        6.13      2.54 o
  -3  11   1       24.30       23.12      3.04 o
  -2  11   1       31.79       39.33      7.92 o
  -1  11   1       32.75       29.97      7.12 o
   0  11   1       20.36       15.76      8.55 o
   1  11   1       67.44       51.43      8.42 o
   2  11   1        9.35        9.45      2.80 o
   3  11   1        0.07       -0.80      2.66 o
   4  11   1        5.10        2.43      2.24 o
   5  11   1        1.78        4.87      2.56 o
   6  11   1        3.77       13.91      3.01 o
   7  11   1       58.66       70.12      6.29 o
   8  11   1       61.20       85.04      7.70 o
   9  11   1       47.10       59.91      7.87 o
  10  11   1        3.72        1.41      4.96 o
  -8  12   1        1.06        4.61      4.61 o
  -7  12   1        8.21        9.97      4.43 o
  -6  12   1        4.08        7.52      4.23 o
  -5  12   1        1.85        4.75      2.54 o
  -4  12   1       10.79        7.64      3.34 o
  -3  12   1       11.06       15.56      8.47 o
  -2  12   1        2.08        0.97      6.01 o
  -1  12   1       36.20       55.15      9.83 o
   0  12   1        2.89        9.22      6.37 o
   1  12   1      100.32       95.73     11.52 o
   2  12   1        0.78        1.36      6.04 o
   3  12   1        1.76        1.68      2.85 o
   4  12   1       68.58       64.43      5.59 o
   5  12   1        1.66        3.10      2.68 o
   6  12   1        1.31        6.70      3.83 o
   7  12   1        1.31        0.16      3.56 o
   8  12   1        5.94        8.71      4.38 o
  -5  13   1       14.10       10.98      3.52 o
  -4  13   1        4.76       -1.28      5.65 o
  -3  13   1       14.24       23.37      7.80 o
  -2  13   1        0.32       -5.66      5.66 o
  -1  13   1        7.36        4.69     11.06 o
   0  13   1       78.45       97.78     12.20 o
   1  13   1        4.47        2.78     12.08 o
   2  13   1        0.03       -3.05      5.81 o
   3  13   1        0.12       10.35      6.55 o
   4  13   1        0.28        6.96      6.71 o
   5  13   1       31.82       26.05     11.12 o
 -18   0   2       30.83       30.87      9.15 o
 -17   0   2        0.99        8.55      6.20 o
 -16   0   2        0.08       -4.78      4.78 o
 -15   0   2        7.52        6.18      5.25 o
 -14   0   2        2.11       -4.24      4.39 o
 -13   0   2        4.17        4.61      4.39 o
 -12   0   2       49.78       34.34      5.57 o
 -11   0   2       56.67       52.46      4.62 o
 -10   0   2      909.74      948.61     19.58 o
  -9   0   2      351.40      344.06      9.57 o
  -8   0   2       65.15       72.95      4.14 o
  -7   0   2     1258.39     1414.12     21.48 o
  -6   0   2     2169.96     2245.00     28.21 o
  -5   0   2     4202.22     4450.59     59.37 o
  -4   0   2     4425.80     4579.82     60.59 o
  -3   0   2    22484.92    21400.65    279.18 o
  -2   0   2     1824.70     1652.89     19.94 o
  -1   0   2     7939.99     7699.61     89.05 o
   0   0   2     6504.08     4079.36     75.57 o
   1   0   2     4987.58     4707.56     64.71 o
   2   0   2    27974.89    25891.73    254.98 o
   3   0   2     4944.88     4964.30     58.19 o
   4   0   2     3874.90     3696.83     43.98 o
   5   0   2       12.01       15.58      1.22 o
   6   0   2      270.58      284.97      4.67 o
   7   0   2      231.85      220.36      5.59 o
   8   0   2      398.95      354.86      7.87 o
   9   0   2      588.42      632.28     12.01 o
  10   0   2       45.16       50.42      4.76 o
  11   0   2      102.70      102.87      4.98 o
  12   0   2      143.06      160.99      9.39 o
  13   0   2       97.15       86.20      7.65 o
  14   0   2       62.66       62.27      7.41 o
  15   0   2       37.05       27.11      6.30 o
  16   0   2        0.33        3.86      5.25 o
  17   0   2        0.94        0.11      5.43 o
  18   0   2        9.65        6.88     17.57 o
 -18   1   2        5.15        1.84      4.14 o
 -17   1   2        2.03       10.90      4.18 o
 -16   1   2        0.69       -1.31      3.54 o
 -15   1   2        6.84        7.20      3.85 o
 -14   1   2        4.29        7.07      3.50 o
 -13   1   2        0.37        1.13      2.97 o
 -12   1   2      127.73       88.27      5.04 o
 -11   1   2      174.30      175.40      5.82 o
 -10   1   2       72.12      101.07      3.88 o
  -9   1   2       76.77       70.25      2.34 o
  -8   1   2      351.73      368.12      5.53 o
  -7   1   2      186.28      193.81      3.59 o
  -6   1   2     2249.72     2404.78     22.38 o
  -5   1   2     1119.39     1210.07     11.26 o
  -4   1   2     1112.20     1009.77      9.90 o
  -3   1   2    10755.71    11194.75     91.60 o
  -2   1   2     5086.44     5151.05     42.65 o
  -1   1   2     1679.66     1706.40     17.42 o
   0   1   2      146.80      154.03      2.07 o
   1   1   2     2501.18     2543.17     22.39 o
   2   1   2      242.50      262.74      2.70 o
   3   1   2      228.57      224.63      2.46 o
   4   1   2      282.69      296.76      3.18 o
   5   1   2      412.85      452.15      4.96 o
   6   1   2      301.94      358.08      4.72 o
   7   1   2     1678.17     1813.89     17.60 o
   8   1   2       15.77       15.81      1.45 o
   9   1   2      129.79      152.25      3.00 o
  10   1   2       39.65       36.02      2.23 o
  11   1   2       22.47       20.49      2.56 o
  12   1   2      331.74      348.93      8.67 o
  13   1   2        7.14        5.76      3.38 o
  14   1   2        4.78        3.32      3.41 o
  15   1   2        0.08        3.56      3.85 o
  16   1   2       77.98       70.65      6.06 o
  17   1   2       30.89       34.02      5.38 o
  18   1   2       18.64       22.17      5.67 o
 -17   2   2        1.11       -3.23      5.52 o
 -16   2   2        0.12       -0.77      4.19 o
 -15   2   2       25.11       23.78      4.39 o
 -14   2   2      226.50      243.12      8.65 o
 -13   2   2        2.18        2.32      2.83 o
 -12   2   2        8.00        0.24      2.48 o
 -11   2   2       58.01       42.56      3.39 o
 -10   2   2      328.86      314.15      6.33 o
  -9   2   2      147.58      129.39      3.38 o
  -8   2   2       61.56       54.59      2.20 o
  -7   2   2      255.27      266.81      3.99 o
  -6   2   2       22.29       17.01      1.30 o
  -5   2   2      400.02      399.86      4.67 o
  -4   2   2      508.57      590.51      6.35 o
  -3   2   2     5984.95     6248.34     54.45 o
  -2   2   2     1090.25     1182.46     10.36 o
  -1   2   2     9290.69     9134.76     75.63 o
   0   2   2     6739.01     7008.80     58.25 o
   1   2   2      102.39       90.37      1.51 o
   2   2   2       29.75       28.34      0.64 o
   3   2   2        0.19        0.34      0.33 o
   4   2   2        1.64       -0.35      0.54 o
   5   2   2        0.54        0.34      0.62 o
   6   2   2      508.87      602.27      6.15 o
   7   2   2       99.35      107.81      2.33 o
   8   2   2     1751.31     1807.57     17.88 o
   9   2   2       31.22       29.03      1.90 o
  10   2   2        0.55       -0.25      1.53 o
  11   2   2      237.80      273.27      6.29 o
  12   2   2       13.38       10.55      2.78 o
  13   2   2       46.06       48.86      4.51 o
  14   2   2        3.65        6.16      3.47 o
  15   2   2       17.73       21.77      4.26 o
  16   2   2        2.68       -1.15      3.68 o
  17   2   2       38.14       31.62      6.12 o
 -17   3   2        0.01        0.27      5.60 o
 -16   3   2       24.83       23.73      6.62 o
 -15   3   2        3.26        2.23      4.08 o
 -14   3   2        0.10       -6.21      6.21 o
 -13   3   2        0.05       -1.91      2.69 o
 -12   3   2       13.17       12.53      2.77 o
 -11   3   2        0.43       -1.71      2.21 o
 -10   3   2      129.08      121.87      4.22 o
  -9   3   2      738.02      711.58      9.23 o
  -8   3   2      525.44      524.01      6.79 o
  -7   3   2      114.75      130.25      2.94 o
  -6   3   2       41.70       43.87      1.57 o
  -5   3   2        1.59        3.80      0.90 o
  -4   3   2      340.67      348.42      3.83 o
  -3   3   2     1344.92     1448.24     12.19 o
  -2   3   2     1333.57     1486.87     13.84 o
  -1   3   2      527.03      559.22      6.13 o
   0   3   2     2129.99     2058.28     23.42 o
   1   3   2       12.52       13.16      1.33 o
   2   3   2      845.01      901.59      7.92 o
   3   3   2       27.75       18.48      0.66 o
   4   3   2     4056.95     4254.77     32.69 o
   5   3   2       60.61       54.55      1.85 o
   6   3   2     4430.70     4709.10     40.19 o
   7   3   2      370.22      366.14      4.68 o
   8   3   2        5.35        9.05      1.07 o
   9   3   2       75.20       81.98      2.63 o
  10   3   2       81.79       80.32      3.23 o
  11   3   2      135.09      153.17      7.55 o
  12   3   2        8.50        1.44      2.36 o
  13   3   2       21.64       31.55      5.85 o
  14   3   2        0.09       -2.69      3.57 o
  15   3   2        9.01        2.30      6.08 o
  16   3   2        0.37        2.58     10.79 o
  17   3   2        8.15       15.12     17.21 o
 -17   4   2       15.46       14.47      6.36 o
 -16   4   2        1.38        5.32      6.17 o
 -15   4   2        0.02       -4.23      4.23 o
 -14   4   2       27.57       25.49      5.71 o
 -13   4   2       68.70       70.37      5.71 o
 -12   4   2        6.83       10.13      2.91 o
 -11   4   2        3.17        1.87      2.17 o
 -10   4   2      112.46      110.43      4.00 o
  -9   4   2      754.46      757.04      9.72 o
  -8   4   2      482.21      495.08      6.51 o
  -7   4   2       44.66       63.55      1.96 o
  -6   4   2      325.81      345.99      4.44 o
  -5   4   2        7.43        1.34      0.94 o
  -4   4   2     2682.45     2936.66     25.25 o
  -3   4   2     1608.85     1697.77     16.89 o
  -2   4   2        5.82        8.07      1.07 o
  -1   4   2      139.33      128.87      3.31 o
   0   4   2       65.79       88.80      2.59 o
   1   4   2     2524.77     2643.87     30.11 o
   2   4   2        0.07       -0.71      0.71 o
   3   4   2       17.54       15.68      0.90 o
   4   4   2      571.85      652.30      6.26 o
   5   4   2      399.94      399.81      4.52 o
   6   4   2      269.17      291.51      4.00 o
   7   4   2      207.06      198.88      3.38 o
   8   4   2        8.30       11.36      1.32 o
   9   4   2       44.30       44.06      2.31 o
  10   4   2        0.85       -1.17      1.79 o
  11   4   2        3.48        7.74      2.60 o
  12   4   2       43.88       45.35      4.71 o
  13   4   2        2.66       -1.19      2.82 o
  14   4   2        1.98        2.56      4.91 o
  15   4   2       15.58       13.08      5.41 o
  16   4   2        3.66       -1.04      4.99 o
  17   4   2        1.37       -1.62      5.58 o
 -16   5   2        7.95        6.89      5.25 o
 -15   5   2        0.17        2.04      4.62 o
 -14   5   2        2.67        4.21      4.45 o
 -13   5   2        0.44        1.62      3.26 o
 -12   5   2       50.10       56.47      4.97 o
 -11   5   2        0.00       -0.57      2.33 o
 -10   5   2       51.13       48.94      3.06 o
  -9   5   2        3.67        4.18      1.57 o
  -8   5   2        0.32       -1.29      1.29 o
  -7   5   2      402.14      355.20      4.67 o
  -6   5   2     1367.46     1399.34     12.45 o
  -5   5   2        1.36        5.02      1.09 o
  -4   5   2     1093.38     1114.71     11.84 o
  -3   5   2     2236.50     2240.39     24.24 o
  -2   5   2      360.94      343.92      5.24 o
  -1   5   2      750.57      766.53     10.55 o
   0   5   2     1461.01     1376.88     16.66 o
   1   5   2     2035.03     2018.20     23.95 o
   2   5   2        4.31       15.39      1.45 o
   3   5   2        0.01        0.36      1.20 o
   4   5   2       44.97       47.26      2.16 o
   5   5   2      114.74      133.14      2.18 o
   6   5   2       11.00        9.61      1.00 o
   7   5   2       46.81       55.54      1.86 o
   8   5   2       47.29       47.41      2.86 o
   9   5   2      556.94      536.89      9.59 o
  10   5   2      182.03      172.74      6.87 o
  11   5   2      272.58      279.54      9.20 o
  12   5   2       25.06       23.92      3.85 o
  13   5   2       11.35       21.69      4.37 o
  14   5   2       12.81       13.21      4.18 o
  15   5   2       26.12       27.00      5.96 o
  16   5   2        3.76        4.40      6.27 o
 -16   6   2        0.36        0.73      4.80 o
 -15   6   2       41.27       50.26      6.41 o
 -14   6   2       16.13       18.14      4.12 o
 -13   6   2        1.00       -1.47      4.01 o
 -12   6   2        0.07       -1.01      2.41 o
 -11   6   2        2.37        1.54      2.31 o
 -10   6   2        1.51       -2.04      2.04 o
  -9   6   2        5.68        3.40      1.49 o
  -8   6   2      309.66      309.05      4.67 o
  -7   6   2      158.31      166.07      4.09 o
  -6   6   2      126.56      129.87      3.19 o
  -5   6   2       89.80       79.86      2.99 o
  -4   6   2       90.38       88.74      3.33 o
  -3   6   2      461.49      511.83      7.84 o
  -2   6   2        3.74        1.73      0.95 o
  -1   6   2       18.41        9.96      1.44 o
   0   6   2      175.17      163.25      4.77 o
   1   6   2        9.07       10.40      1.46 o
   2   6   2       68.98       68.44      2.56 o
   3   6   2      761.41      718.78     10.92 o
   4   6   2        2.36        0.44      1.27 o
   5   6   2      122.55      131.08      4.56 o
   6   6   2       54.15       62.14      3.76 o
   7   6   2       56.87       56.47      1.92 o
   8   6   2      392.12      362.57      6.57 o
   9   6   2       39.44       31.98      1.98 o
  10   6   2       61.21       55.22      4.10 o
  11   6   2       27.25       29.02      5.94 o
  12   6   2       12.97        4.97      5.16 o
  13   6   2        0.78        3.18      5.12 o
  14   6   2        0.46       -2.55      3.17 o
  15   6   2        0.31       -2.57      4.33 o
  16   6   2        8.84       10.54      5.31 o
 -15   7   2        0.18       -1.98      3.77 o
 -14   7   2       24.64       24.76      3.91 o
 -13   7   2        0.50        1.63      2.94 o
 -12   7   2       50.31       48.24      3.52 o
 -11   7   2        0.02        1.00      1.92 o
 -10   7   2       20.35       23.75      3.69 o
  -9   7   2       31.33       31.98      3.71 o
  -8   7   2       36.66       35.06      2.32 o
  -7   7   2      610.27      613.22     11.10 o
  -6   7   2      107.58      122.05      4.51 o
  -5   7   2        5.48        5.21      1.89 o
  -4   7   2      252.75      255.78      5.96 o
  -3   7   2       17.14       18.14      2.19 o
  -2   7   2       17.70       18.13      1.57 o
  -1   7   2       41.38       36.71      2.26 o
   0   7   2      266.37      277.75      9.02 o
   1   7   2        7.34        3.42      1.63 o
   2   7   2      393.15      404.07      7.22 o
   3   7   2      260.02      267.24      5.91 o
   4   7   2     1010.32      955.12     14.33 o
   5   7   2      105.40      104.71      4.40 o
   6   7   2       40.98       48.64      3.46 o
   7   7   2      139.50      123.31      5.29 o
   8   7   2       48.66       35.88      3.76 o
   9   7   2        3.86       -0.85      1.82 o
  10   7   2       91.32       96.31      3.53 o
  11   7   2       12.33        7.85      3.07 o
  12   7   2        0.93        2.57      2.18 o
  13   7   2        7.68        3.84      2.51 o
  14   7   2        8.26        7.38      2.90 o
  15   7   2       21.63       26.70      3.95 o
 -14   8   2        1.61        7.78      4.41 o
 -13   8   2        0.00       -5.27      6.36 o
 -12   8   2       12.13       16.00      3.56 o
 -11   8   2        0.03       -0.36      4.05 o
 -10   8   2       18.82       13.52      4.77 o
  -9   8   2       10.65        7.78      5.23 o
  -8   8   2        0.34       -1.39      2.67 o
  -7   8   2        4.73        1.00      2.36 o
  -6   8   2       71.97       74.38      3.73 o
  -5   8   2      194.05      194.99      6.62 o
  -4   8   2      476.06      464.57     12.28 o
  -3   8   2       65.34       55.22      2.88 o
  -2   8   2      241.88      223.86      5.75 o
  -1   8   2       16.59       16.56      2.96 o
   0   8   2        7.22        1.64      3.94 o
   1   8   2      537.93      511.66     13.70 o
   2   8   2      274.71      250.38      5.79 o
   3   8   2       41.79       30.20      2.41 o
   4   8   2      118.99      114.12      4.59 o
   5   8   2       67.77       60.63      4.86 o
   6   8   2        1.77       -0.90      2.08 o
   7   8   2       33.73       24.00      3.16 o
   8   8   2       18.21       14.69      3.60 o
   9   8   2        0.29       -1.52      2.72 o
  10   8   2        4.77        6.53      6.01 o
  11   8   2        0.23        0.46      4.65 o
  12   8   2       21.65       17.10      7.32 o
  13   8   2        6.32       30.55      7.99 o
  14   8   2        5.74       17.38      9.50 o
 -13   9   2        8.29        9.29      7.09 o
 -12   9   2        0.18        7.17      4.55 o
 -11   9   2       10.04        7.44     11.11 o
 -10   9   2        0.10       -3.65      3.65 o
  -9   9   2        1.04       -7.76      9.12 o
  -8   9   2        0.56        4.19      4.00 o
  -7   9   2       64.64       68.36     10.77 o
  -6   9   2       47.96       50.70      4.72 o
  -5   9   2        1.41       -2.45      2.45 o
  -4   9   2       97.89       92.81      4.45 o
  -3   9   2        2.63        3.59      3.65 o
  -2   9   2        8.57        9.60      2.16 o
  -1   9   2      136.52      125.21      9.79 o
   0   9   2       48.42       41.91      6.67 o
   1   9   2      335.57      361.14     15.97 o
   2   9   2      564.55      534.31     10.65 o
   3   9   2       51.38       58.07      4.62 o
   4   9   2      171.12      176.76      5.88 o
   5   9   2       33.83       26.44      3.02 o
   6   9   2       68.19       70.66      4.89 o
   7   9   2        0.16       -1.31      4.02 o
   8   9   2        6.05       12.21      3.63 o
   9   9   2       32.88       43.63      5.12 o
  10   9   2        4.77       10.99      5.05 o
  11   9   2       54.40       48.82      9.41 o
  12   9   2        0.00       -4.01      5.17 o
  13   9   2       93.80      106.63     13.45 o
 -12  10   2        4.40        3.60      5.57 o
 -11  10   2        5.08        2.18      4.88 o
 -10  10   2       88.83      104.18     19.38 o
  -9  10   2        0.08       -2.62      4.01 o
  -8  10   2        5.34        0.11      3.80 o
  -7  10   2        0.60       -2.43      2.43 o
  -6  10   2        0.63        0.09      2.38 o
  -5  10   2        2.80        1.47      2.31 o
  -4  10   2        1.77        0.04      2.12 o
  -3  10   2       14.23       11.85      2.41 o
  -2  10   2      343.79      362.63     17.35 o
  -1  10   2        0.46       -1.14      4.37 o
   0  10   2       32.49       30.70     14.08 o
   1  10   2       99.70       94.22      9.61 o
   2  10   2       17.96       12.95      2.80 o
   3  10   2        0.84        0.25      2.04 o
   4  10   2       76.29       80.46      4.38 o
   5  10   2       25.53       26.90      3.22 o
   6  10   2       28.07       30.19      4.10 o
   7  10   2        4.48        3.48      3.28 o
   8  10   2       13.62       16.64      4.70 o
   9  10   2       28.46       39.44      5.30 o
  10  10   2       32.56       32.84      8.28 o
  11  10   2        0.17       -2.50      5.23 o
  12  10   2      130.66      144.47     15.22 o
 -10  11   2        0.23       -4.44      4.44 o
  -9  11   2        0.25        2.22      4.68 o
  -8  11   2        0.48        8.74      4.82 o
  -7  11   2        2.80       -2.24      2.87 o
  -6  11   2        0.00        0.61      2.58 o
  -5  11   2        7.40        7.58      2.93 o
  -4  11   2        0.18       -0.73      2.02 o
  -3  11   2       58.16       57.62      5.31 o
  -2  11   2        3.10        5.22      5.35 o
  -1  11   2       47.43       44.99      8.27 o
   0  11   2        0.01        3.97      5.18 o
   1  11   2        1.25        5.69      6.84 o
   2  11   2        1.83        1.08      4.48 o
   3  11   2        0.16        1.42      2.74 o
   4  11   2       20.53       15.45      2.88 o
   5  11   2        0.46       -2.34      2.34 o
   6  11   2       22.46       27.81      3.53 o
   7  11   2       14.49       13.18      4.06 o
   8  11   2        0.11        3.50      5.08 o
   9  11   2        0.28       -2.92      4.60 o
  10  11   2        3.02       20.65      7.26 o
  -8  12   2        0.01        0.69      5.15 o
  -7  12   2        4.06        6.25      5.05 o
  -6  12   2       69.41       78.51      5.49 o
  -5  12   2       12.19       15.58      3.87 o
  -4  12   2        0.56       -1.93      2.43 o
  -3  12   2        0.03        0.42      5.78 o
  -2  12   2       16.76       19.86     16.03 o
  -1  12   2       99.93      100.61     11.86 o
   0  12   2       23.96       32.86      8.12 o
   1  12   2       62.45       67.75     10.31 o
   2  12   2        6.14        9.65      6.64 o
   3  12   2        7.16        9.92      3.15 o
   4  12   2        6.66        8.12      3.46 o
   5  12   2       11.69       14.33      3.19 o
   6  12   2       16.53       19.02      4.50 o
   7  12   2        2.60        5.48      4.38 o
   8  12   2       18.82       26.06      5.14 o
  -5  13   2        9.44       13.39     10.74 o
  -4  13   2       32.20       25.02      8.40 o
  -3  13   2        3.30       -5.92     10.40 o
  -2  13   2       23.77       13.88      7.76 o
  -1  13   2       19.27       21.85      8.22 o
   0  13   2        6.99        9.71     12.31 o
   1  13   2       37.19       35.71      9.26 o
   2  13   2       61.77       51.02      9.97 o
   3  13   2        9.68        2.11      6.59 o
   4  13   2        8.32       17.25      3.77 o
 -18   1   3       13.63       -0.12      6.11 o
 -17   1   3        0.74       -2.61      3.79 o
 -16   1   3        0.01        0.20      3.67 o
 -15   1   3        0.02        0.34      3.33 o
 -14   1   3        6.63        6.00      3.49 o
 -13   1   3       24.97       34.68      4.23 o
 -12   1   3       65.66       53.92      4.37 o
 -11   1   3       11.86       10.82      2.63 o
 -10   1   3       97.62      135.23      4.51 o
  -9   1   3      232.20      214.34      4.20 o
  -8   1   3        2.15        0.61      1.59 o
  -7   1   3      459.21      436.80      5.57 o
  -6   1   3     1473.21     1627.85     16.82 o
  -5   1   3     1149.93     1325.61     13.00 o
  -4   1   3      504.28      541.81      5.97 o
  -3   1   3     3917.27     3978.78     37.09 o
  -2   1   3     2179.23     2088.98     18.73 o
  -1   1   3     9374.45     9297.43     90.68 o
   0   1   3    15628.57    14901.49    145.62 o
   1   1   3     1205.99     1246.74     11.43 o
   2   1   3     3011.59     3027.46     23.13 o
   3   1   3     1081.13     1064.00      8.14 o
   4   1   3       37.33       41.87      1.66 o
   5   1   3     2857.56     2989.19     27.07 o
   6   1   3       79.04      100.97      2.31 o
   7   1   3      312.59      310.51      4.25 o
   8   1   3       21.49       18.22      1.52 o
   9   1   3        9.56        8.14      2.02 o
  10   1   3      595.62      613.95      8.65 o
  11   1   3      352.27      377.50      8.30 o
  12   1   3      111.91      117.66      5.34 o
  13   1   3      101.28      109.85      6.09 o
  14   1   3        2.91        4.48      3.69 o
  15   1   3      174.36      160.91      7.69 o
  16   1   3        4.07        6.06      3.86 o
  17   1   3        0.82        4.25      4.20 o
 -17   2   3       53.76       49.86      6.82 o
 -16   2   3        0.38       -3.66      3.66 o
 -15   2   3       95.18      112.26      8.21 o
 -14   2   3        1.93       -0.90      3.27 o
 -13   2   3        0.03       -2.72      2.72 o
 -12   2   3       53.58       54.43      3.99 o
 -11   2   3       51.66       71.35      4.03 o
 -10   2   3      157.55      139.16      4.32 o
  -9   2   3      189.98      212.52      4.36 o
  -8   2   3       56.48       57.36      2.26 o
  -7   2   3       81.62      111.07      2.87 o
  -6   2   3      191.06      189.80      3.47 o
  -5   2   3     2174.41     2211.96     20.56 o
  -4   2   3     3005.86     3059.28     27.55 o
  -3   2   3     5294.48     5285.07     43.84 o
  -2   2   3    10055.61    10033.69     86.80 o
  -1   2   3     9523.30     9707.72     80.18 o
   0   2   3     1213.36     1195.51     17.39 o
   1   2   3        8.62       12.24      0.74 o
   2   2   3    11828.44    12003.83     89.73 o
   3   2   3     2744.09     2677.42     22.90 o
   4   2   3     2894.91     3023.16     25.84 o
   5   2   3      495.66      457.84      5.20 o
   6   2   3      484.09      520.41      5.91 o
   7   2   3       14.83       16.10      1.20 o
   8   2   3       87.70       97.11      2.35 o
   9   2   3       28.15       31.70      2.01 o
  10   2   3       82.66       92.66      3.93 o
  11   2   3       12.77        6.44      2.72 o
  12   2   3        5.75        3.74      2.42 o
  13   2   3       40.39       35.02      4.18 o
  14   2   3        0.47        0.43      3.30 o
  15   2   3        6.13        8.02      3.79 o
  16   2   3       33.39       52.94      6.36 o
  17   2   3        8.28       16.80      5.39 o
 -17   3   3        0.01        3.11      5.57 o
 -16   3   3       51.24       52.35      7.69 o
 -15   3   3       15.56        9.48      4.39 o
 -14   3   3       60.09       70.74      8.51 o
 -13   3   3        9.85       12.87      3.89 o
 -12   3   3       13.49       16.38      2.88 o
 -11   3   3      180.22      194.09      5.31 o
 -10   3   3      740.54      710.03     11.15 o
  -9   3   3      166.03      152.21      4.45 o
  -8   3   3       27.65       22.58      1.63 o
  -7   3   3      181.86      163.10      3.35 o
  -6   3   3       68.11       97.62      2.35 o
  -5   3   3     7736.52     7787.97     72.21 o
  -4   3   3       24.38       21.30      1.11 o
  -3   3   3     3466.16     3757.68     31.51 o
  -2   3   3      152.57      150.03      2.63 o
  -1   3   3      477.17      370.55      4.24 o
   0   3   3     3386.96     3433.55     32.52 o
   1   3   3      716.75      709.45      7.20 o
   2   3   3     2962.69     2881.34     23.45 o
   3   3   3      274.67      291.30      3.05 o
   4   3   3     1726.34     1870.64     14.59 o
   5   3   3       97.18      123.68      2.37 o
   6   3   3      874.23      814.55      9.85 o
   7   3   3      234.48      262.19      3.99 o
   8   3   3       13.57       15.13      1.65 o
   9   3   3      101.92       99.21      2.41 o
  10   3   3       29.35       22.87      2.01 o
  11   3   3       11.21       13.43      2.61 o
  12   3   3      206.52      196.06      6.36 o
  13   3   3        0.91        2.47      2.49 o
  14   3   3       57.75       57.66      5.87 o
  15   3   3       64.40       75.85      8.21 o
  16   3   3        1.33        2.50      9.10 o
  17   3   3        0.05       -1.17      5.48 o
 -17   4   3       21.08       10.07      6.09 o
 -16   4   3        1.06        0.12      4.91 o
 -15   4   3        1.07        0.32      6.88 o
 -14   4   3       74.88       67.62     14.01 o
 -13   4   3       38.78       44.47      4.93 o
 -12   4   3        3.52        7.82      2.79 o
 -11   4   3      107.59       92.95      4.26 o
 -10   4   3      215.16      207.21      5.95 o
  -9   4   3       34.07       35.33      2.41 o
  -8   4   3      221.00      218.60      4.81 o
  -7   4   3      255.28      264.03      4.22 o
  -6   4   3     1195.16     1152.35     11.14 o
  -5   4   3     1579.45     1631.21     14.75 o
  -4   4   3     3720.91     3649.33     32.64 o
  -3   4   3        4.76        7.52      1.08 o
  -2   4   3      141.48      138.06      2.27 o
  -1   4   3     7373.22     7686.62     91.83 o
   0   4   3       30.59       38.19      3.09 o
   1   4   3     2046.85     2081.81     24.27 o
   2   4   3     2970.36     3004.00     25.83 o
   3   4   3        0.30       -0.58      0.58 o
   4   4   3     2203.32     2324.17     19.34 o
   5   4   3      224.07      184.09      2.71 o
   6   4   3       30.70       35.30      1.51 o
   7   4   3       37.28       37.72      1.73 o
   8   4   3        0.01        0.07      1.08 o
   9   4   3       50.27       53.02      2.55 o
  10   4   3      247.08      242.45      6.39 o
  11   4   3       18.24       18.96      4.66 o
  12   4   3        0.88       -2.18      2.72 o
  13   4   3        0.19       -0.40      4.98 o
  14   4   3        9.67       10.37      5.25 o
  15   4   3        0.34       -3.61      4.73 o
  16   4   3        4.81        7.85      5.31 o
  17   4   3        0.38       -0.67      5.64 o
 -16   5   3        1.09       -4.52      4.55 o
 -15   5   3        6.22        0.41      4.83 o
 -14   5   3       10.19        5.34      4.62 o
 -13   5   3       92.29      100.57      9.40 o
 -12   5   3        2.53        2.60      3.10 o
 -11   5   3      145.74      134.11      5.72 o
 -10   5   3       11.77       11.99      2.27 o
  -9   5   3        2.91        0.63      1.51 o
  -8   5   3      603.06      593.80      7.46 o
  -7   5   3      483.80      481.23      5.82 o
  -6   5   3      622.97      591.10      6.43 o
  -5   5   3       50.40       54.62      2.09 o
  -4   5   3      206.60      189.39      3.36 o
  -3   5   3        0.22       -1.05      1.05 o
  -2   5   3       40.79       31.10      1.67 o
  -1   5   3      426.64      430.31      7.68 o
   0   5   3     1713.06     1653.28     22.46 o
   1   5   3       50.90       68.37      2.47 o
   2   5   3        2.25        8.35      1.07 o
   3   5   3       98.38       98.84      2.63 o
   4   5   3      913.39     1098.21     11.54 o
   5   5   3       70.72       74.43      1.72 o
   6   5   3      631.51      602.09      6.59 o
   7   5   3      107.49      104.29      2.86 o
   8   5   3       14.53       17.97      1.79 o
   9   5   3      236.45      233.25      7.87 o
  10   5   3       95.31       85.21      5.07 o
  11   5   3       19.76       12.15      3.34 o
  12   5   3       15.94       11.88      4.46 o
  13   5   3        1.16        1.47      3.19 o
  14   5   3        2.15       -3.33      3.33 o
  15   5   3        1.43       -2.44      4.83 o
  16   5   3        1.41       -1.75      4.84 o
 -16   6   3       50.40       47.50      6.54 o
 -15   6   3        7.59       -4.34      4.34 o
 -14   6   3        5.39        1.26      4.24 o
 -13   6   3        5.66       10.71      4.30 o
 -12   6   3       14.09        9.00      2.79 o
 -11   6   3       15.88       16.07      2.84 o
 -10   6   3        0.10       -2.06      2.06 o
  -9   6   3        5.14        4.85      1.57 o
  -8   6   3      375.08      348.62      7.32 o
  -7   6   3      152.66      151.52      4.16 o
  -6   6   3     1506.76     1460.00     17.96 o
  -5   6   3       13.35       13.63      1.47 o
  -4   6   3        0.15       -0.93      1.30 o
  -3   6   3        5.80        6.50      1.33 o
  -2   6   3       58.21       62.80      2.21 o
  -1   6   3        0.52       -0.23      1.11 o
   0   6   3      174.78      211.36      5.53 o
   1   6   3     1290.98     1287.10     15.15 o
   2   6   3       20.19       29.97      1.73 o
   3   6   3     1518.34     1449.79     19.65 o
   4   6   3      534.04      505.29      8.44 o
   5   6   3       61.04       73.18      4.75 o
   6   6   3       67.81       53.09      3.61 o
   7   6   3       26.73       16.18      1.42 o
   8   6   3        3.86        3.71      1.34 o
   9   6   3      591.38      510.08      8.02 o
  10   6   3      230.04      202.40      7.13 o
  11   6   3       61.15       55.70      4.45 o
  12   6   3        0.56        4.08      2.99 o
  13   6   3       14.31       11.19      3.55 o
  14   6   3        4.52        1.09      6.16 o
  15   6   3        9.63        7.06      4.75 o
  16   6   3        5.59        2.10      5.60 o
 -15   7   3       10.72       10.83      4.34 o
 -14   7   3        0.67       -0.53      3.00 o
 -13   7   3        2.82        3.20      2.86 o
 -12   7   3        0.03        1.44      2.29 o
 -11   7   3        0.82        3.24      3.04 o
 -10   7   3        7.54        4.87      3.73 o
  -9   7   3      107.94      100.17      5.53 o
  -8   7   3      411.83      380.06      8.40 o
  -7   7   3        5.88        8.23      3.25 o
  -6   7   3      366.63      356.97      8.55 o
  -5   7   3      400.90      378.02      8.48 o
  -4   7   3       99.46      105.14      3.92 o
  -3   7   3      119.64      107.27      3.76 o
  -2   7   3       23.72       25.67      1.79 o
  -1   7   3      885.98      838.99     12.37 o
   0   7   3       56.57       54.30      3.78 o
   1   7   3       87.30       70.55      3.24 o
   2   7   3       96.51       91.04      3.07 o
   3   7   3      205.28      203.02      4.85 o
   4   7   3      217.88      217.72      5.17 o
   5   7   3        2.30        0.66      1.89 o
   6   7   3      136.75      114.88      4.84 o
   7   7   3      112.99       98.85      4.85 o
   8   7   3        2.79       -0.20      4.32 o
   9   7   3       86.54       81.85      4.77 o
  10   7   3       41.34       37.43      3.25 o
  11   7   3        0.47       -2.28      2.28 o
  12   7   3        1.43       -0.93      2.61 o
  13   7   3        5.33        3.66      2.56 o
  14   7   3       45.05       50.26      5.61 o
  15   7   3        0.99       -0.74      3.20 o
 -14   8   3        0.69       14.37      4.51 o
 -13   8   3        1.19        3.35      4.14 o
 -12   8   3       20.67       28.50      6.96 o
 -11   8   3       15.57       18.12      3.33 o
 -10   8   3        2.67        1.50      3.96 o
  -9   8   3       30.08       28.41      9.93 o
  -8   8   3       25.68       24.82      3.99 o
  -7   8   3      166.33      165.69      6.48 o
  -6   8   3      120.01      142.36      6.42 o
  -5   8   3        9.63       11.12      2.25 o
  -4   8   3       78.99       62.14      3.31 o
  -3   8   3       55.67       37.25      2.63 o
  -2   8   3       57.11       52.96      2.79 o
  -1   8   3      596.24      533.07     14.65 o
   0   8   3      446.97      395.43     15.64 o
   1   8   3      115.24      122.88      6.53 o
   2   8   3      114.08      118.05      3.77 o
   3   8   3       70.75       83.34      3.46 o
   4   8   3      122.63      112.03      4.56 o
   5   8   3       35.43       22.41      2.77 o
   6   8   3       24.61       25.73      4.00 o
   7   8   3        5.86       -1.18      2.31 o
   8   8   3        0.00       -1.81      2.69 o
   9   8   3        5.19        6.71      3.40 o
  10   8   3       28.90       26.95      7.09 o
  11   8   3        0.19       -4.59      4.62 o
  12   8   3        4.67       -2.44      5.26 o
  13   8   3       16.94       31.74      8.62 o
  14   8   3        1.35        2.67      5.92 o
 -13   9   3        6.90        6.27      6.53 o
 -12   9   3        6.29        7.38      6.59 o
 -11   9   3       13.44       19.58      5.60 o
 -10   9   3        1.15       -2.43      4.19 o
  -9   9   3       51.89       47.45     12.95 o
  -8   9   3       23.65       24.70      5.63 o
  -7   9   3       81.11       64.73      7.82 o
  -6   9   3       34.24       33.48      3.96 o
  -5   9   3       32.88       35.00      2.97 o
  -4   9   3       44.58       50.44      3.21 o
  -3   9   3       60.57       54.37      3.15 o
  -2   9   3        2.46        0.95      4.13 o
  -1   9   3       29.63       17.61      5.48 o
   0   9   3      141.10      145.70     10.50 o
   1   9   3       88.10       82.63      8.71 o
   2   9   3       64.10       72.11      3.51 o
   3   9   3        0.24        1.59      2.08 o
   4   9   3       93.26       95.25      4.51 o
   5   9   3       13.67        3.21      2.50 o
   6   9   3       73.47       67.13      4.37 o
   7   9   3        0.15       -2.68      2.68 o
   8   9   3        0.01       -2.74      2.74 o
   9   9   3       10.42        6.36      6.52 o
  10   9   3      236.12      246.46     16.41 o
  11   9   3       47.94       34.76      8.51 o
  12   9   3        0.03       11.21      6.45 o
  13   9   3        0.02       18.64      7.29 o
 -12  10   3       44.10       68.15     14.74 o
 -11  10   3        2.60        3.38      5.04 o
 -10  10   3       72.96      102.54      9.65 o
  -9  10   3        0.16        6.57      4.55 o
  -8  10   3       31.36       36.02      6.56 o
  -7  10   3        5.88        5.64      5.19 o
  -6  10   3        0.64       -2.42      2.42 o
  -5  10   3        5.38        3.55      2.78 o
  -4  10   3       83.33       86.99      5.16 o
  -3  10   3       57.01       49.93      3.45 o
  -2  10   3      221.98      215.95     13.23 o
  -1  10   3       11.13        6.83      5.37 o
   0  10   3      287.83      295.33     15.56 o
   1  10   3       71.96       48.02      7.81 o
   2  10   3       47.80       53.37      4.04 o
   3  10   3       76.25       78.31      4.15 o
   4  10   3      178.10      181.62      6.35 o
   5  10   3       86.21       83.82      4.74 o
   6  10   3       40.70       50.83      4.89 o
   7  10   3       78.24       90.42      6.87 o
   8  10   3       25.82       30.71      7.38 o
   9  10   3        7.82       13.57      4.38 o
  10  10   3       11.11       -4.62      4.62 o
  11  10   3       21.28       41.76      9.15 o
  12  10   3        0.38        7.29      7.41 o
 -10  11   3        0.82       -0.56      5.75 o
  -9  11   3        0.98       -3.21      4.91 o
  -8  11   3       34.03       31.94      6.55 o
  -7  11   3       15.47       23.70      4.41 o
  -6  11   3        0.46        3.03      3.06 o
  -5  11   3       31.61       34.52      3.89 o
  -4  11   3       25.80       16.79      2.82 o
  -3  11   3        6.96        0.99      5.30 o
  -2  11   3        1.60        5.38      7.56 o
  -1  11   3        1.26        2.34      5.39 o
   0  11   3      206.08      226.36     16.00 o
   1  11   3        0.01        1.94      4.97 o
   2  11   3        3.57        3.99      5.56 o
   3  11   3        3.17        2.18      2.76 o
   4  11   3       39.95       46.66      3.91 o
   5  11   3        3.67        5.79      4.87 o
   6  11   3        7.43       16.39      3.79 o
   7  11   3       17.12       27.87      4.76 o
   8  11   3       30.03       36.94      5.99 o
   9  11   3        0.65       -5.20      5.20 o
  10  11   3        0.95       -4.97      4.97 o
  -8  12   3       10.66       10.03      5.50 o
  -7  12   3        0.00        1.18      4.27 o
  -6  12   3       21.63       21.40      3.89 o
  -5  12   3        0.36        5.71      7.23 o
  -4  12   3       73.78       71.93     15.77 o
  -3  12   3        1.89       -7.48      7.48 o
  -2  12   3        1.09        1.39     10.02 o
  -1  12   3       31.41       33.30      8.26 o
   0  12   3       98.12       96.40     11.63 o
   1  12   3       20.43       13.29      6.92 o
   2  12   3        0.75       -3.87      5.40 o
   3  12   3       18.57       18.63      3.45 o
   4  12   3       12.25       14.20      3.74 o
   5  12   3       85.04       93.74      6.79 o
   6  12   3       19.63       17.76      4.71 o
   7  12   3        8.11       11.95      5.78 o
   8  12   3        1.49        9.69     10.11 o
  -4  13   3       56.41       45.65     14.23 o
  -3  13   3        1.52       -8.31      8.31 o
  -2  13   3       11.30        4.75      6.64 o
  -1  13   3       12.20        4.89      6.77 o
   0  13   3        1.21       -2.89      6.04 o
   1  13   3        1.22       -1.90     10.40 o
   2  13   3       28.41       51.13     10.31 o
   3  13   3        9.96        5.26      6.58 o
   4  13   3        6.38        6.75      3.41 o
 -17   0   4        4.99        2.36      5.79 o
 -16   0   4        1.99       -3.81      8.32 o
 -15   0   4        6.06        2.97      9.38 o
 -14   0   4        8.27        3.04      4.50 o
 -13   0   4       19.89       22.34      5.48 o
 -12   0   4        8.33       17.76      4.65 o
 -11   0   4      283.60      277.26     11.46 o
 -10   0   4      153.80      172.66      7.21 o
  -9   0   4       25.40       26.22      2.23 o
  -8   0   4      413.26      458.69     12.84 o
  -7   0   4     1503.16     1631.52     24.49 o
  -6   0   4       30.60       66.03      3.65 o
  -5   0   4     3584.60     3730.06     50.43 o
  -4   0   4       84.81      124.11      3.62 o
  -3   0   4    18020.41    17248.66    222.30 o
  -2   0   4      911.32     1029.58     14.85 o
  -1   0   4      107.11      109.70      3.06 o
   0   0   4     3154.79     3094.76     40.65 o
   1   0   4       47.35       53.73      1.95 o
   2   0   4     2847.96     2987.67     32.49 o
   3   0   4        2.40       -0.88      0.88 o
   4   0   4     4811.17     4774.89     51.54 o
   5   0   4      950.28      963.60     13.29 o
   6   0   4     1362.61     1363.79     18.23 o
   7   0   4     1590.82     1657.36     24.55 o
   8   0   4      420.17      456.06      9.36 o
   9   0   4      120.46      126.56      4.82 o
  10   0   4      657.52      690.97     13.35 o
  11   0   4      281.43      317.89      8.60 o
  12   0   4        4.47        0.48      3.96 o
  13   0   4      650.92      629.28     22.22 o
  14   0   4        1.62       15.10      5.49 o
  15   0   4       42.57       43.86      7.34 o
  16   0   4        0.09        7.95      5.79 o
  17   0   4        2.36       10.06      6.03 o
 -17   1   4        3.22        6.31      4.23 o
 -16   1   4        3.73        1.58      3.74 o
 -15   1   4        6.88       10.12      5.10 o
 -14   1   4       19.43       18.78      4.05 o
 -13   1   4       34.85       31.23      4.71 o
 -12   1   4       51.84       44.59      4.19 o
 -11   1   4       30.69       30.84      3.21 o
 -10   1   4      162.54      141.41      3.82 o
  -9   1   4       43.26       56.88      2.57 o
  -8   1   4        7.87        3.02      1.23 o
  -7   1   4      245.96      219.44      4.07 o
  -6   1   4     2331.58     2479.82     24.66 o
  -5   1   4      154.06      132.50      2.81 o
  -4   1   4        3.26        3.43      0.75 o
  -3   1   4      409.14      399.95      4.88 o
  -2   1   4     4352.42     4271.65     42.35 o
  -1   1   4    10586.48    10649.33    111.71 o
   0   1   4      723.12      783.83      8.56 o
   1   1   4     1731.41     1872.09     25.53 o
   2   1   4     9220.61     9473.90     67.95 o
   3   1   4      522.63      510.35      4.81 o
   4   1   4      333.89      377.13      4.08 o
   5   1   4      669.43      751.67      7.64 o
   6   1   4       20.70       13.18      1.12 o
   7   1   4     1272.07     1340.26     13.68 o
   8   1   4      333.09      337.94      4.72 o
   9   1   4      539.82      537.94      7.61 o
  10   1   4       94.59       80.63      3.56 o
  11   1   4       47.94       38.37      2.95 o
  12   1   4      465.41      439.24      9.89 o
  13   1   4        0.46        0.83      3.16 o
  14   1   4       82.96       79.73      6.97 o
  15   1   4       40.98       37.42      5.04 o
  16   1   4        7.71       14.55      4.48 o
  17   1   4        3.23        6.75      4.44 o
 -17   2   4       17.25       19.05      5.62 o
 -16   2   4        6.28        6.91      4.69 o
 -15   2   4        3.38        1.64      4.27 o
 -14   2   4       22.63       21.35      4.77 o
 -13   2   4      101.08       88.46      5.41 o
 -12   2   4       64.59       57.53      4.04 o
 -11   2   4      170.19      162.07      6.99 o
 -10   2   4     1094.13     1144.72     15.75 o
  -9   2   4       22.60       24.90      1.91 o
  -8   2   4      140.66      131.95      3.35 o
  -7   2   4       31.46       26.86      1.66 o
  -6   2   4       16.59       19.17      1.29 o
  -5   2   4      702.34      688.21      7.59 o
  -4   2   4      438.54      498.93      5.77 o
  -3   2   4     2620.56     2743.44     24.67 o
  -2   2   4    12215.27    12319.49    100.83 o
  -1   2   4      107.41      107.20      1.92 o
   0   2   4     5668.14     5735.34     52.70 o
   1   2   4      277.68      256.39      3.49 o
   2   2   4      810.77      794.84      8.53 o
   3   2   4     2648.69     2645.22     22.60 o
   4   2   4      122.99      122.34      2.12 o
   5   2   4      671.94      668.75      7.07 o
   6   2   4       61.86       75.80      2.00 o
   7   2   4        4.47        1.68      0.90 o
   8   2   4      723.68      722.78      7.99 o
   9   2   4       18.27       18.48      1.40 o
  10   2   4        1.74       -1.56      1.56 o
  11   2   4      484.08      446.07      9.61 o
  12   2   4        0.02       -1.57      2.33 o
  13   2   4       26.45       31.30      5.40 o
  14   2   4       19.95       15.08      3.82 o
  15   2   4        2.46       -0.66      3.41 o
  16   2   4        6.49        8.44      4.29 o
  17   2   4        5.61        6.39      4.85 o
 -17   3   4       32.76       27.62      6.97 o
 -16   3   4        1.32       -4.83      4.83 o
 -15   3   4       45.25       35.89      5.55 o
 -14   3   4        1.81       -3.58      3.58 o
 -13   3   4       35.76       41.31      4.96 o
 -12   3   4       13.86       15.46      2.93 o
 -11   3   4       58.16       63.50      3.43 o
 -10   3   4      545.53      544.48      9.37 o
  -9   3   4       11.52        5.45      1.41 o
  -8   3   4       67.07       75.20      2.65 o
  -7   3   4      997.31     1036.38     11.87 o
  -6   3   4      944.10      954.67      9.64 o
  -5   3   4     1931.78     2018.35     19.00 o
  -4   3   4        2.68        2.08      0.72 o
  -3   3   4     4636.49     4663.12     41.11 o
  -2   3   4      235.93      241.55      3.11 o
  -1   3   4      128.64      127.10      2.75 o
   0   3   4       76.28       75.32      1.93 o
   1   3   4     2545.06     2595.94     24.92 o
   2   3   4      479.63      471.10      4.43 o
   3   3   4      345.65      322.59      3.49 o
   4   3   4      170.41      176.64      2.64 o
   5   3   4        0.26        6.02      0.86 o
   6   3   4       57.22       69.62      2.02 o
   7   3   4       18.80       20.00      1.41 o
   8   3   4       79.01       94.07      2.65 o
   9   3   4       11.98       12.41      1.68 o
  10   3   4       71.42       78.73      3.93 o
  11   3   4      160.79      168.93      5.86 o
  12   3   4        7.20        5.38      2.82 o
  13   3   4       12.10        9.02      3.50 o
  14   3   4       25.36       18.61      5.52 o
  15   3   4       11.47        8.49      5.84 o
  16   3   4        2.12       -0.54      5.25 o
  17   3   4        0.70       -3.19      5.51 o
 -17   4   4       10.05       18.14      6.52 o
 -16   4   4        3.96       -0.09      5.13 o
 -15   4   4        9.46       10.38      5.19 o
 -14   4   4        3.24        1.26      4.50 o
 -13   4   4       28.80       24.59      4.50 o
 -12   4   4        0.64       -0.93      2.77 o
 -11   4   4       19.38       17.50      2.75 o
 -10   4   4      167.99      170.81      5.53 o
  -9   4   4       96.50       88.16      3.30 o
  -8   4   4      207.96      207.73      4.46 o
  -7   4   4        0.85        1.49      1.01 o
  -6   4   4       43.35       47.12      1.85 o
  -5   4   4        4.30        2.13      1.59 o
  -4   4   4      809.96      858.66      8.31 o
  -3   4   4      185.36      145.63      3.17 o
  -2   4   4       50.43       44.37      1.58 o
  -1   4   4      130.48      159.96      2.92 o
   0   4   4     1258.01     1477.28     16.16 o
   1   4   4      526.90      561.85      6.98 o
   2   4   4     1339.63     1544.50     14.84 o
   3   4   4     1697.33     1762.55     15.90 o
   4   4   4        2.57        1.74      0.74 o
   5   4   4      285.94      310.02      3.90 o
   6   4   4        6.24       12.80      1.25 o
   7   4   4      195.89      210.63      3.89 o
   8   4   4       16.87        8.58      1.47 o
   9   4   4      225.85      250.76      5.55 o
  10   4   4        0.08        2.69      2.43 o
  11   4   4       45.77       52.26      4.67 o
  12   4   4       42.27       47.06      4.73 o
  13   4   4        2.29        3.99      3.32 o
  14   4   4       20.71        8.48      5.16 o
  15   4   4        9.53        3.03      5.12 o
  16   4   4        1.55       -0.34      6.13 o
  17   4   4        9.16       -0.20      5.54 o
 -16   5   4        0.52       -3.07      6.75 o
 -15   5   4        3.03        4.28      4.96 o
 -14   5   4        8.11       14.92      5.07 o
 -13   5   4       16.77       11.46      3.66 o
 -12   5   4        3.98        1.14      2.86 o
 -11   5   4        2.51        2.63      3.06 o
 -10   5   4       22.24       27.62      2.82 o
  -9   5   4      147.81      151.04      4.06 o
  -8   5   4     2607.33     2617.31     30.22 o
  -7   5   4        0.60        1.64      1.25 o
  -6   5   4      837.23      825.23      8.44 o
  -5   5   4       21.28       30.03      1.79 o
  -4   5   4       11.71       21.78      2.92 o
  -3   5   4       28.52       25.74      1.42 o
  -2   5   4        6.83        2.88      1.01 o
  -1   5   4       56.44       61.28      2.77 o
   0   5   4      331.12      384.40      8.62 o
   1   5   4     1620.80     1612.11     21.56 o
   2   5   4        3.33        1.33      1.24 o
   3   5   4      122.51      122.47      2.19 o
   4   5   4      149.16      146.62      2.62 o
   5   5   4        5.04        3.64      0.85 o
   6   5   4      292.51      275.97      4.05 o
   7   5   4      131.95      153.96      2.99 o
   8   5   4      372.27      388.62      8.89 o
   9   5   4      549.87      541.76     10.77 o
  10   5   4       28.52       35.74      3.85 o
  11   5   4      144.83      136.83      6.67 o
  12   5   4       71.59       72.02      5.41 o
  13   5   4        0.22       -2.88      2.88 o
  14   5   4       13.39        2.98      6.57 o
  15   5   4        5.38        6.82      5.04 o
  16   5   4        5.24        4.87      5.44 o
 -16   6   4        0.10       -4.28      4.28 o
 -15   6   4       12.78       16.86      5.19 o
 -14   6   4        7.17        8.22      4.51 o
 -13   6   4       39.07       39.78      5.47 o
 -12   6   4       22.41       33.21      3.62 o
 -11   6   4        7.98       10.44      2.71 o
 -10   6   4       13.31       11.92      2.72 o
  -9   6   4       24.90       25.71      2.01 o
  -8   6   4       31.89       40.35      2.16 o
  -7   6   4      560.04      550.20      8.77 o
  -6   6   4      856.72      862.63     11.83 o
  -5   6   4      204.60      191.37      4.41 o
  -4   6   4       72.43       71.27      3.13 o
  -3   6   4      135.28      142.13      4.10 o
  -2   6   4      322.79      314.95      5.75 o
  -1   6   4       87.89       92.03      3.31 o
   0   6   4      359.27      384.65      7.95 o
   1   6   4      184.70      192.75      4.99 o
   2   6   4      294.22      327.61      5.80 o
   3   6   4      468.53      464.90      7.48 o
   4   6   4      210.51      216.59      5.17 o
   5   6   4       33.17       36.74      2.82 o
   6   6   4       11.00        8.10      1.36 o
   7   6   4       31.34       29.05      1.59 o
   8   6   4       23.23       18.71      1.73 o
   9   6   4        0.59       -1.43      1.80 o
  10   6   4       14.65        5.55      2.33 o
  11   6   4       47.62       54.62      4.40 o
  12   6   4        9.38       16.49      3.59 o
  13   6   4       17.51       25.60      4.24 o
  14   6   4        7.67       12.28      5.92 o
  15   6   4        0.35       -1.73      5.33 o
 -15   7   4        0.06        2.60      4.75 o
 -14   7   4       15.96       17.43      3.67 o
 -13   7   4       65.12       56.35      6.28 o
 -12   7   4       13.36       14.49      3.83 o
 -11   7   4        8.83        9.20      3.55 o
 -10   7   4       60.38       67.81      5.06 o
  -9   7   4       43.32       42.46      4.15 o
  -8   7   4      257.71      216.85      5.08 o
  -7   7   4       49.42       37.72      2.18 o
  -6   7   4      359.82      364.02      8.76 o
  -5   7   4      160.92      182.27      5.89 o
  -4   7   4      571.47      515.98      9.56 o
  -3   7   4     1160.50     1126.05     15.35 o
  -2   7   4       33.68       34.96      2.24 o
  -1   7   4      402.85      396.64      9.75 o
   0   7   4      116.41      108.44      4.99 o
   1   7   4       33.83       35.13      2.21 o
   2   7   4       29.02       34.33      2.90 o
   3   7   4        0.93        0.81      1.36 o
   4   7   4       90.24       87.09      3.33 o
   5   7   4       79.53       98.16      4.45 o
   6   7   4        1.30        0.09      2.70 o
   7   7   4       75.44       78.11      5.61 o
   8   7   4      240.54      266.58      7.58 o
   9   7   4       60.40       65.44      3.30 o
  10   7   4       84.48       78.33      4.37 o
  11   7   4        5.08        6.55      2.68 o
  12   7   4        0.00        2.69      2.81 o
  13   7   4        6.26        2.35      3.20 o
  14   7   4       19.82       13.96      3.14 o
  15   7   4        3.68        2.36      3.26 o
 -14   8   4        0.37       -6.40      6.40 o
 -13   8   4        3.97       14.90      4.86 o
 -12   8   4        2.19        8.57      3.45 o
 -11   8   4       13.88       21.32      3.73 o
 -10   8   4        3.27        4.25      4.18 o
  -9   8   4       79.87       78.91      7.58 o
  -8   8   4       52.32       58.60      5.14 o
  -7   8   4        1.74        2.83      2.45 o
  -6   8   4       38.02       32.03      3.25 o
  -5   8   4        0.61       -1.41      2.04 o
  -4   8   4        0.02       -1.72      1.72 o
  -3   8   4      114.01      102.59      3.97 o
  -2   8   4     1168.30     1126.43     17.04 o
  -1   8   4        0.70        3.40      3.22 o
   0   8   4      445.35      433.50     14.25 o
   1   8   4       10.81        5.62      1.51 o
   2   8   4      651.46      611.94     10.33 o
   3   8   4       43.63       35.50      3.29 o
   4   8   4      136.78      150.84      9.80 o
   5   8   4       40.64       32.12      3.12 o
   6   8   4        0.37        4.90      2.38 o
   7   8   4       21.81       27.22      3.36 o
   8   8   4      386.00      366.02     13.62 o
   9   8   4       60.91       55.70      5.98 o
  10   8   4       23.63        8.89      5.52 o
  11   8   4        9.29        5.63      5.75 o
  12   8   4       13.74        5.52      6.65 o
  13   8   4        0.06        9.47      6.16 o
  14   8   4        1.35        3.46      6.39 o
 -13   9   4        8.66       22.51      8.57 o
 -12   9   4        5.93       15.67      6.29 o
 -11   9   4        5.48       12.33      4.95 o
 -10   9   4      127.97      114.00      9.72 o
  -9   9   4        0.08        3.85      6.24 o
  -8   9   4       10.85       12.14      4.89 o
  -7   9   4        0.16        2.75      3.04 o
  -6   9   4       90.24       93.98      5.64 o
  -5   9   4       16.37       22.06      2.97 o
  -4   9   4      143.58      150.32      5.15 o
  -3   9   4        3.61        8.48      2.05 o
  -2   9   4        0.82        0.87      2.13 o
  -1   9   4       55.07       37.59      5.32 o
   0   9   4      155.30      150.93     12.92 o
   1   9   4      131.40      151.59     10.94 o
   2   9   4       14.32       11.94      4.15 o
   3   9   4       96.28      103.49      4.55 o
   4   9   4        0.00       -1.85      1.85 o
   5   9   4        8.48        4.68      2.26 o
   6   9   4        6.95        6.17      2.55 o
   7   9   4        0.98       -1.84      2.73 o
   8   9   4       13.08       20.03      4.58 o
   9   9   4        1.73       -0.15      3.37 o
  10   9   4       41.13       58.37      9.18 o
  11   9   4        4.08       10.63      6.33 o
  12   9   4       60.85       72.51     11.15 o
  13   9   4       14.81       15.45      7.35 o
 -11  10   4        1.29        3.31      5.18 o
 -10  10   4       15.69       22.99      6.39 o
  -9  10   4       43.95       47.71      7.14 o
  -8  10   4       29.04       33.10      6.38 o
  -7  10   4        8.67        6.94      3.22 o
  -6  10   4       11.61       18.59      6.49 o
  -5  10   4        0.47       -2.82      3.11 o
  -4  10   4       37.52       36.55      3.64 o
  -3  10   4       24.94       28.91      5.53 o
  -2  10   4        4.02       -4.54      8.84 o
  -1  10   4        0.78        3.45      4.64 o
   0  10   4        0.69        0.66      4.78 o
   1  10   4       16.04        6.64     12.57 o
   2  10   4        9.08       11.24      3.16 o
   3  10   4        8.92       10.83      3.14 o
   4  10   4      150.96      160.90      6.16 o
   5  10   4        1.92        6.07      2.56 o
   6  10   4       19.30       19.48      3.87 o
   7  10   4        3.84       12.25      4.18 o
   8  10   4       10.12        5.64      5.10 o
   9  10   4       52.11       56.16      8.83 o
  10  10   4        0.59        1.68      5.17 o
  11  10   4       21.28       31.83      8.48 o
 -10  11   4       22.15       19.05      6.08 o
  -9  11   4        0.14       -0.01      4.82 o
  -8  11   4       19.58       25.59      8.23 o
  -7  11   4        3.95       -0.13      3.26 o
  -6  11   4       28.12       36.44      4.28 o
  -5  11   4       19.86       25.76      3.70 o
  -4  11   4        1.08        2.09      3.11 o
  -3  11   4        1.67       -4.94      6.50 o
  -2  11   4      172.01      184.87     13.83 o
  -1  11   4       80.39       84.64     11.50 o
   0  11   4        2.37        4.14      5.75 o
   1  11   4       28.12       20.37      6.87 o
   2  11   4      109.73      113.79     29.79 o
   3  11   4        0.00       -0.78      2.65 o
   4  11   4        4.70        2.67      2.98 o
   5  11   4        7.58        8.10      2.86 o
   6  11   4        2.23       10.99      3.74 o
   7  11   4       19.50       13.68      4.49 o
   8  11   4        1.48        1.91      3.92 o
   9  11   4        2.55       -2.27      5.37 o
  10  11   4        2.47        0.52      5.43 o
  -8  12   4        0.72       -5.31      7.99 o
  -7  12   4       34.21       40.22      6.70 o
  -6  12   4       51.85       45.75      4.72 o
  -5  12   4        0.60        2.41      3.27 o
  -4  12   4      103.26      129.14     19.11 o
  -3  12   4       20.85       22.71     11.24 o
  -2  12   4       28.40       39.26     12.86 o
  -1  12   4       20.22       31.45     12.14 o
   0  12   4       33.10       24.14     14.26 o
   1  12   4        6.05        7.37      6.45 o
   2  12   4       54.09       38.20      8.77 o
   3  12   4        4.67        4.23      4.19 o
   4  12   4       20.62       22.12      4.32 o
   5  12   4       28.91       37.86      7.97 o
   6  12   4       44.90       51.69      6.56 o
   7  12   4       22.22       30.81      5.63 o
  -4  13   4       14.62        8.74     10.48 o
  -3  13   4       20.82       25.90     11.85 o
  -2  13   4        4.52        3.19      8.65 o
  -1  13   4        6.67       -8.60      8.60 o
   0  13   4        0.09       -2.85      8.10 o
   1  13   4        1.59       15.28      9.79 o
   2  13   4       28.28       43.41     12.86 o
   3  13   4        1.84        5.87      7.93 o
   4  13   4       30.73       34.53      4.95 o
 -17   1   5        6.46        6.10      4.41 o
 -16   1   5        5.69        3.46      5.36 o
 -15   1   5        0.43        2.24      3.78 o
 -14   1   5       94.11      100.79      6.93 o
 -13   1   5      389.85      392.19     10.88 o
 -12   1   5       18.03       27.91      3.70 o
 -11   1   5       35.09       40.69      3.43 o
 -10   1   5      283.57      269.76      4.86 o
  -9   1   5      228.74      234.24      4.61 o
  -8   1   5        1.90        1.10      1.39 o
  -7   1   5       37.42       28.38      1.75 o
  -6   1   5      175.15      194.72      3.98 o
  -5   1   5     1215.22     1256.34     14.31 o
  -4   1   5     6999.07     7439.66     68.80 o
  -3   1   5       87.84       81.70      2.16 o
  -2   1   5      502.02      554.74      6.72 o
  -1   1   5       51.07       43.97      1.60 o
   0   1   5      330.09      368.34      5.13 o
   1   1   5     1208.17     1258.82     12.58 o
   2   1   5      166.73      162.80      2.21 o
   3   1   5        0.73       -0.78      0.78 o
   4   1   5       37.29       25.42      1.08 o
   5   1   5        9.20        5.20      0.79 o
   6   1   5        1.24       -0.74      0.80 o
   7   1   5      387.87      402.99      5.57 o
   8   1   5      538.63      565.11      8.04 o
   9   1   5       84.07       75.91      2.41 o
  10   1   5        0.65        0.73      1.56 o
  11   1   5        0.13        1.18      2.27 o
  12   1   5      372.65      358.70     10.05 o
  13   1   5       56.28       52.51      4.88 o
  14   1   5       46.08       55.21      5.17 o
  15   1   5        0.71        2.78      3.70 o
  16   1   5        1.49       -2.69      4.38 o
  17   1   5        0.01        5.49      4.31 o
 -17   2   5       61.34       73.11      7.59 o
 -16   2   5       23.36       21.66      5.54 o
 -15   2   5      185.44      206.18     10.01 o
 -14   2   5       15.46       18.50      3.88 o
 -13   2   5        6.71        9.03      3.38 o
 -12   2   5      226.96      201.52      7.36 o
 -11   2   5      354.51      308.18      6.76 o
 -10   2   5      282.06      235.03      5.76 o
  -9   2   5      151.14      131.89      3.64 o
  -8   2   5       55.91       61.76      2.43 o
  -7   2   5      641.20      679.62      9.03 o
  -6   2   5      224.35      265.72      4.39 o
  -5   2   5     1335.69     1298.77     12.97 o
  -4   2   5      567.78      616.21      7.31 o
  -3   2   5      144.61      191.14      3.84 o
  -2   2   5      355.38      369.24      4.58 o
  -1   2   5     1187.29     1205.10     16.70 o
   0   2   5      346.47      396.01      4.22 o
   1   2   5      936.90      946.77      9.23 o
   2   2   5      653.03      751.61      7.30 o
   3   2   5       94.39      100.50      1.84 o
   4   2   5       64.79       48.86      1.33 o
   5   2   5      144.18      137.67      2.66 o
   6   2   5      309.86      277.26      3.92 o
   7   2   5      458.77      396.71      5.11 o
   8   2   5        4.39        7.76      1.45 o
   9   2   5       80.96       74.54      2.79 o
  10   2   5      106.67      120.81      4.05 o
  11   2   5        5.68        5.75      2.54 o
  12   2   5       53.94       43.52      3.77 o
  13   2   5        1.07        5.06      3.35 o
  14   2   5        5.75        9.20      3.76 o
  15   2   5        0.45        1.95      3.64 o
  16   2   5       24.58       25.28      4.70 o
  17   2   5        5.83       14.08      6.34 o
 -17   3   5        7.93       19.74      6.49 o
 -16   3   5        0.46       -0.50      8.20 o
 -15   3   5        1.60       -0.82      5.72 o
 -14   3   5       68.81       82.10      6.44 o
 -13   3   5       81.08       72.71      6.12 o
 -12   3   5       60.94       47.67      4.37 o
 -11   3   5       72.14       83.13      3.82 o
 -10   3   5      495.88      471.73      8.62 o
  -9   3   5      121.64      131.36      4.38 o
  -8   3   5      374.09      382.17      6.11 o
  -7   3   5      131.42      147.00      3.46 o
  -6   3   5       53.68       53.75      1.97 o
  -5   3   5      233.21      212.88      3.54 o
  -4   3   5      253.50      284.60      3.97 o
  -3   3   5      939.56      968.66      9.72 o
  -2   3   5     1763.70     1859.06     18.21 o
  -1   3   5      284.64      365.54      4.22 o
   0   3   5     5644.78     6002.50     52.64 o
   1   3   5      504.11      514.91      5.05 o
   2   3   5     1236.24     1301.73     11.78 o
   3   3   5        4.30        2.48      0.83 o
   4   3   5      435.26      443.63      4.70 o
   5   3   5      724.61      679.15      6.67 o
   6   3   5      492.38      520.45      6.50 o
   7   3   5       43.56       52.65      2.02 o
   8   3   5       42.20       37.43      1.94 o
   9   3   5      314.08      314.68      6.32 o
  10   3   5       33.50       37.85      3.23 o
  11   3   5       13.37       13.30      2.73 o
  12   3   5       17.22       20.15      3.06 o
  13   3   5       12.55        8.45      2.79 o
  14   3   5        6.00        7.10      8.19 o
  15   3   5       93.03       84.42      9.23 o
  16   3   5        7.81        5.36     10.28 o
  17   3   5       22.99       24.98      7.35 o
 -17   4   5        0.19        3.06      5.79 o
 -16   4   5        2.65        1.38      6.04 o
 -15   4   5        0.18       -1.59      4.86 o
 -14   4   5        3.79        4.70      4.94 o
 -13   4   5        8.56        8.44      4.67 o
 -12   4   5       16.87       18.96      3.30 o
 -11   4   5        1.79        3.15      2.29 o
 -10   4   5       20.27       17.87      3.53 o
  -9   4   5      118.58      111.98      3.76 o
  -8   4   5       47.58       37.30      2.16 o
  -7   4   5      399.56      391.90      5.54 o
  -6   4   5      314.95      338.94      4.82 o
  -5   4   5       61.75       65.24      1.89 o
  -4   4   5      221.54      212.01      3.05 o
  -3   4   5      206.25      219.33      4.21 o
  -2   4   5      623.32      767.13     11.24 o
  -1   4   5      615.49      647.28      8.73 o
   0   4   5      263.77      220.73      4.03 o
   1   4   5     2119.59     2180.98     23.83 o
   2   4   5        2.43        4.20      1.13 o
   3   4   5      238.60      289.53      3.42 o
   4   4   5      457.66      441.48      4.92 o
   5   4   5       34.71       35.23      1.43 o
   6   4   5      228.63      229.75      3.84 o
   7   4   5      681.63      667.49      8.97 o
   8   4   5       11.67        9.41      1.54 o
   9   4   5       41.80       47.88      3.01 o
  10   4   5      250.19      222.91      7.02 o
  11   4   5        4.38        1.08      3.15 o
  12   4   5       16.36       13.42      3.60 o
  13   4   5        2.25       -2.08      3.30 o
  14   4   5        3.33       -4.72      4.72 o
  15   4   5       18.64       20.21     11.18 o
  16   4   5        1.82        1.18      5.16 o
 -16   5   5        3.60        6.53      8.78 o
 -15   5   5        7.48        2.16      5.76 o
 -14   5   5        0.20       -1.21      4.17 o
 -13   5   5       24.34       32.73     10.56 o
 -12   5   5       34.11       44.19      6.19 o
 -11   5   5        0.37       -0.91      2.43 o
 -10   5   5      216.75      219.36      6.17 o
  -9   5   5       76.86       79.91      3.28 o
  -8   5   5     1042.25     1012.47     13.19 o
  -7   5   5        3.25        1.58      1.28 o
  -6   5   5      135.74      123.59      3.85 o
  -5   5   5      778.17      770.89      9.22 o
  -4   5   5      328.66      336.32      5.33 o
  -3   5   5       59.09       58.53      2.10 o
  -2   5   5      879.92      993.21     11.65 o
  -1   5   5      115.63      124.36      2.84 o
   0   5   5      368.62      338.28      5.22 o
   1   5   5      680.53      707.31      8.69 o
   2   5   5      333.08      332.15      4.61 o
   3   5   5     1514.93     1469.73     18.46 o
   4   5   5       27.41       27.82      2.16 o
   5   5   5      188.84      175.12      3.05 o
   6   5   5        7.74        7.28      1.16 o
   7   5   5      492.28      470.55      6.13 o
   8   5   5        8.06       13.91      1.78 o
   9   5   5      267.02      259.21      8.64 o
  10   5   5        0.30        1.69      2.52 o
  11   5   5       10.22       11.37      3.33 o
  12   5   5      170.13      160.78      7.64 o
  13   5   5        0.43        4.95      4.10 o
  14   5   5        0.02       -3.39      4.92 o
  15   5   5       12.80        9.46      5.41 o
  16   5   5        7.42       -3.02      5.05 o
 -15   6   5        1.19       -4.19      4.19 o
 -14   6   5       17.76       21.20      5.24 o
 -13   6   5        3.61        8.95      3.53 o
 -12   6   5        0.46        0.11      2.45 o
 -11   6   5       41.47       31.68      3.33 o
 -10   6   5       77.81       62.42      3.79 o
  -9   6   5       87.29       93.63      3.24 o
  -8   6   5      168.75      150.27      3.89 o
  -7   6   5      761.25      750.27     11.18 o
  -6   6   5      468.82      463.18      7.71 o
  -5   6   5      311.89      326.22      5.85 o
  -4   6   5      114.27      114.71      2.78 o
  -3   6   5        1.38       -0.34      1.23 o
  -2   6   5      651.24      697.34     11.16 o
  -1   6   5      356.61      368.01     12.07 o
   0   6   5      397.18      397.71     13.62 o
   1   6   5     1055.45     1071.44     18.46 o
   2   6   5      222.84      219.03      4.64 o
   3   6   5       83.64       67.69      2.50 o
   4   6   5      144.24      137.32      3.76 o
   5   6   5       61.36       54.33      2.32 o
   6   6   5       81.26       78.32      3.01 o
   7   6   5       50.56       48.23      2.13 o
   8   6   5      408.71      385.16      6.46 o
   9   6   5      213.71      191.48      5.82 o
  10   6   5        0.01       -0.65      2.09 o
  11   6   5       77.37       79.54      4.32 o
  12   6   5        2.16       -0.27      2.83 o
  13   6   5        5.20        8.52      3.51 o
  14   6   5        0.50        0.02      4.43 o
  15   6   5       24.01       19.99     11.57 o
 -15   7   5        0.97       -1.53      3.55 o
 -14   7   5        0.04       -3.22      3.22 o
 -13   7   5        1.81        3.77      2.66 o
 -12   7   5        0.42        3.99      3.34 o
 -11   7   5       19.41       25.72      6.01 o
 -10   7   5       24.01       20.41      4.34 o
  -9   7   5        0.17        1.59      3.06 o
  -8   7   5        2.18        1.15      1.94 o
  -7   7   5       46.05       42.73      3.10 o
  -6   7   5      272.56      264.36      5.80 o
  -5   7   5       96.03       95.06      4.47 o
  -4   7   5      965.72      928.00     16.26 o
  -3   7   5        0.05       -0.64      1.73 o
  -2   7   5      840.30      800.94     14.07 o
  -1   7   5      288.95      270.19      9.44 o
   0   7   5      156.25      148.12      5.78 o
   1   7   5      536.57      529.73      9.54 o
   2   7   5        0.31        0.83      1.32 o
   3   7   5      157.09      155.30      4.10 o
   4   7   5      351.06      324.16      7.05 o
   5   7   5        1.81        1.55      2.12 o
   6   7   5       35.65       37.97      3.68 o
   7   7   5      454.92      452.83     12.09 o
   8   7   5       26.51       22.75      3.12 o
   9   7   5       14.27        8.05      2.59 o
  10   7   5       92.88       86.53      4.41 o
  11   7   5        0.23       -0.88      2.53 o
  12   7   5       35.85       45.59      4.16 o
  13   7   5        0.01        2.81      3.13 o
  14   7   5        2.07       -1.41      3.23 o
  15   7   5        2.34        1.09      4.44 o
 -14   8   5       17.09       17.57      5.50 o
 -13   8   5        5.79        8.82      7.74 o
 -12   8   5        0.77        6.60      3.82 o
 -11   8   5        0.33        3.36      2.94 o
 -10   8   5        0.02        3.01      2.79 o
  -9   8   5      116.17      129.92      9.37 o
  -8   8   5       85.47       70.69      5.51 o
  -7   8   5       15.69       20.94      3.20 o
  -6   8   5        2.19        1.95      2.18 o
  -5   8   5      133.30      132.33      5.35 o
  -4   8   5        0.38        0.63      1.85 o
  -3   8   5        0.10        0.94      1.76 o
  -2   8   5       20.33       14.98      5.32 o
  -1   8   5       85.98       72.66      5.86 o
   0   8   5       15.34       10.83      3.41 o
   1   8   5       23.30       27.17      2.86 o
   2   8   5        3.55        5.11      1.81 o
   3   8   5      131.72      136.45      5.02 o
   4   8   5      470.87      447.59     10.07 o
   5   8   5        9.20        8.61      4.62 o
   6   8   5      194.28      175.53      7.02 o
   7   8   5        1.01        0.33      2.83 o
   8   8   5        2.78        5.62      3.47 o
   9   8   5       41.23       48.20      5.62 o
  10   8   5        6.19       14.40      5.81 o
  11   8   5       66.50       81.46     10.63 o
  12   8   5        1.66        0.32      5.29 o
  13   8   5        9.81       14.41      3.48 o
  14   8   5        2.63        1.89      3.38 o
 -13   9   5        6.73       24.86      8.04 o
 -12   9   5        8.06       20.79      9.76 o
 -11   9   5        1.81        4.13      4.76 o
 -10   9   5       13.16        9.55      4.92 o
  -9   9   5        3.48       -2.57      4.53 o
  -8   9   5       66.42       62.65     13.79 o
  -7   9   5       16.71       17.87      4.02 o
  -6   9   5        1.13        0.84      2.41 o
  -5   9   5        2.66        1.95      2.27 o
  -4   9   5       62.34       68.86      6.11 o
  -3   9   5        2.73        1.06      1.86 o
  -2   9   5        0.46        3.42      2.74 o
  -1   9   5        3.75        1.11      3.28 o
   0   9   5      123.30      119.63      7.63 o
   1   9   5        5.24       -0.21      2.29 o
   2   9   5       46.83       52.12      3.93 o
   3   9   5       39.49       39.79      3.17 o
   4   9   5       91.28       88.87      5.67 o
   5   9   5       69.94       58.02      4.28 o
   6   9   5        0.01        5.45      2.57 o
   7   9   5        0.05        6.24      6.37 o
   8   9   5        8.78        8.37      3.94 o
   9   9   5       16.95       17.42      5.62 o
  10   9   5       60.47       82.94     10.43 o
  11   9   5       15.01       20.01      7.06 o
  12   9   5       80.90      102.16     12.69 o
  13   9   5       26.24       60.26     10.83 o
 -11  10   5        0.82       -2.78      4.82 o
 -10  10   5       96.54      105.77     12.55 o
  -9  10   5       32.31       32.89      6.49 o
  -8  10   5        2.99       11.30      4.89 o
  -7  10   5        3.83        2.07      3.21 o
  -6  10   5       10.48       14.39      3.66 o
  -5  10   5        5.43       10.54      2.92 o
  -4  10   5        0.50       -2.02      2.13 o
  -3  10   5        9.68        8.34      2.62 o
  -2  10   5        0.53        6.37      4.52 o
  -1  10   5        0.69       -4.76      4.76 o
   0  10   5       24.53       17.98      6.24 o
   1  10   5        8.91        1.38      5.13 o
   2  10   5        5.55        8.03      5.05 o
   3  10   5       86.82       84.43     11.49 o
   4  10   5       92.53       99.63      7.33 o
   5  10   5       99.95      100.63      5.57 o
   6  10   5       44.72       47.60      5.62 o
   7  10   5       70.98       70.74      6.69 o
   8  10   5       44.33       55.94      6.55 o
   9  10   5        2.19        7.14      5.31 o
  10  10   5        6.82       -4.56      4.56 o
  11  10   5        0.25        6.42      5.87 o
 -10  11   5        0.43        1.61      4.89 o
  -9  11   5        2.56        6.38      4.74 o
  -8  11   5        0.89       -1.16      4.27 o
  -7  11   5       22.29       30.12      6.10 o
  -6  11   5        0.10        4.38      2.95 o
  -5  11   5       29.43       44.50      8.70 o
  -4  11   5        4.33        5.33      5.37 o
  -3  11   5      116.18      120.40     16.99 o
  -2  11   5       64.84       68.04     14.08 o
  -1  11   5        0.42       11.15      8.07 o
   0  11   5        0.34       -0.61      6.88 o
   1  11   5        5.54       19.69      9.09 o
   2  11   5        2.44        7.20      7.35 o
   3  11   5       30.77       38.11     12.31 o
   4  11   5       30.01       25.83      4.29 o
   5  11   5        0.53       -3.74      3.79 o
   6  11   5       41.41       40.91      5.40 o
   7  11   5       16.55       18.67      4.87 o
   8  11   5        1.76       10.78      4.78 o
   9  11   5        4.28       17.28      6.77 o
  -7  12   5        9.32        4.93      4.93 o
  -6  12   5        0.15        1.08      3.99 o
  -5  12   5       23.91       27.03      6.46 o
  -4  12   5        1.16        1.31      2.92 o
  -3  12   5       22.44       16.06      9.99 o
  -2  12   5        0.45       -4.70      8.22 o
  -1  12   5        1.36       -4.39      7.75 o
   0  12   5       74.86       71.26     14.90 o
   1  12   5       38.18       45.51     13.18 o
   2  12   5       17.03       30.52     10.92 o
   3  12   5        0.98        2.19      2.90 o
   4  12   5        1.26       -3.18      3.18 o
   5  12   5       34.64       39.47      5.58 o
   6  12   5        0.01       -0.73      3.89 o
   7  12   5       14.87       15.91      4.71 o
  -3  13   5       17.01       19.63     11.59 o
  -2  13   5        0.35       13.21      8.89 o
  -1  13   5        0.01        8.16      9.90 o
   0  13   5       18.35       36.47     12.14 o
   1  13   5        2.19        3.98      8.71 o
   2  13   5       28.41       22.56     10.66 o
   3  13   5        0.71       14.81      8.02 o
 -17   0   6        2.50        4.70      6.59 o
 -16   0   6       60.11       61.85      8.49 o
 -15   0   6       36.19       34.39      6.76 o
 -14   0   6        6.32        5.54      4.76 o
 -13   0   6       27.30       17.64      5.46 o
 -12   0   6      265.56      257.05     14.98 o
 -11   0   6      413.65      464.19     15.63 o
 -10   0   6       35.46       23.29      2.75 o
  -9   0   6       33.68       28.22      2.79 o
  -8   0   6      359.36      399.94     10.34 o
  -7   0   6      110.64      132.02      4.67 o
  -6   0   6      296.81      402.62      8.32 o
  -5   0   6      111.57       95.30      3.69 o
  -4   0   6     2151.79     2387.88     33.33 o
  -3   0   6      873.16      892.54     13.85 o
  -2   0   6     2061.18     2116.17     33.67 o
  -1   0   6       52.50       46.06      2.95 o
   0   0   6        0.28        3.07      1.60 o
   1   0   6    29036.05    27430.40    318.86 o
   2   0   6    12796.22    12803.75    165.24 o
   3   0   6     8074.26     8702.67     92.61 o
   4   0   6     1472.37     1585.27     18.64 o
   5   0   6       64.55       42.36      2.09 o
   6   0   6      658.28      618.86      9.74 o
   7   0   6      823.34      820.33     17.42 o
   8   0   6       99.85      125.24      7.46 o
   9   0   6        4.47        0.71      1.82 o
  10   0   6      267.54      269.95      8.01 o
  11   0   6       69.55       71.30      4.39 o
  12   0   6       20.86       18.31      5.36 o
  13   0   6        1.83        1.39      9.18 o
  14   0   6      104.80      106.01      9.27 o
  15   0   6        0.13        3.31      9.51 o
  16   0   6        0.29        0.80      5.69 o
  17   0   6        1.85        0.12      5.96 o
 -17   1   6       23.82       27.48      5.12 o
 -16   1   6       18.02       22.16      4.57 o
 -15   1   6        4.38        6.56      3.83 o
 -14   1   6        5.84        4.21      3.74 o
 -13   1   6        8.08        7.66      4.44 o
 -12   1   6       74.25       81.68      7.20 o
 -11   1   6        4.03        6.44      3.57 o
 -10   1   6      111.68      112.02      4.92 o
  -9   1   6        8.80        7.74      1.76 o
  -8   1   6      670.69      673.06      8.91 o
  -7   1   6      501.61      479.85      7.34 o
  -6   1   6       72.72       61.29      2.37 o
  -5   1   6     1256.11     1220.64     14.14 o
  -4   1   6     1155.91     1116.67     13.08 o
  -3   1   6     1521.78     1543.35     16.67 o
  -2   1   6     1271.97     1194.58     14.11 o
  -1   1   6      251.67      222.35      3.82 o
   0   1   6       70.28       98.58      2.45 o
   1   1   6       66.05       62.19      2.04 o
   2   1   6     6259.61     6440.85     50.81 o
   3   1   6       42.45       30.80      1.18 o
   4   1   6     1234.38     1343.30     12.52 o
   5   1   6      945.84      871.53      8.39 o
   6   1   6       58.43       69.15      1.89 o
   7   1   6      360.79      309.92      8.14 o
   8   1   6        4.80        3.07      1.30 o
   9   1   6      118.86      105.80      3.25 o
  10   1   6      615.92      672.13      8.61 o
  11   1   6        0.05       -1.48      2.23 o
  12   1   6       49.36       46.03      4.58 o
  13   1   6       43.35       39.41      4.51 o
  14   1   6       80.68       69.73      5.62 o
  15   1   6        0.06       -3.30      3.30 o
  16   1   6       15.17       16.80      4.68 o
  17   1   6        0.25        8.76      4.60 o
 -17   2   6        6.08        1.20      4.88 o
 -16   2   6       38.55       46.92      6.42 o
 -15   2   6       12.17       20.03      5.03 o
 -14   2   6        9.46        8.35      3.51 o
 -13   2   6       74.29       65.57      8.94 o
 -12   2   6        2.13       -2.52      2.72 o
 -11   2   6       71.01       74.91      4.24 o
 -10   2   6       24.76       20.62      2.50 o
  -9   2   6      184.50      184.42      4.61 o
  -8   2   6        2.69        2.56      1.31 o
  -7   2   6      260.77      266.40      4.71 o
  -6   2   6      462.72      542.46      7.16 o
  -5   2   6      550.25      489.72      6.07 o
  -4   2   6      342.78      332.15      5.51 o
  -3   2   6       41.39       63.33      2.19 o
  -2   2   6      403.37      459.38      6.02 o
  -1   2   6        7.17       14.16      1.10 o
   0   2   6     1281.15     1313.68     14.59 o
   1   2   6     1356.60     1308.03     12.52 o
   2   2   6     1627.82     1524.68     14.88 o
   3   2   6        3.12        4.78      0.71 o
   4   2   6        1.46        0.53      0.73 o
   5   2   6     2290.91     2396.42     23.91 o
   6   2   6     1795.40     1845.25     18.11 o
   7   2   6       18.27       15.26      1.92 o
   8   2   6      171.11      166.56      3.27 o
   9   2   6      148.45      164.95      3.77 o
  10   2   6      375.50      365.83      7.14 o
  11   2   6       76.26       71.66      4.23 o
  12   2   6        9.30        8.17      2.82 o
  13   2   6        0.05        1.05      3.18 o
  14   2   6        0.19       -1.16      3.18 o
  15   2   6        5.30       14.45      4.19 o
  16   2   6        0.86        4.64      3.98 o
  17   2   6       10.39       16.51      6.86 o
 -17   3   6        5.37       -0.22      6.64 o
 -16   3   6       20.78       26.32      6.56 o
 -15   3   6        1.35        2.98      4.11 o
 -14   3   6       33.88       35.29      5.68 o
 -13   3   6       15.08       13.01      4.02 o
 -12   3   6        3.00        3.74      2.89 o
 -11   3   6       70.84       62.56      3.62 o
 -10   3   6        4.02        1.22      2.01 o
  -9   3   6        7.38        3.68      2.16 o
  -8   3   6      582.57      601.93      8.94 o
  -7   3   6       10.83        9.42      1.58 o
  -6   3   6       40.13       47.16      2.01 o
  -5   3   6     1014.20      996.10     10.51 o
  -4   3   6      114.06      112.18      2.83 o
  -3   3   6      413.16      422.72      4.90 o
  -2   3   6        4.22        7.94      0.89 o
  -1   3   6       42.05       40.70      1.62 o
   0   3   6      757.68      805.10      9.17 o
   1   3   6        6.59       10.29      0.91 o
   2   3   6       72.82       77.52      1.85 o
   3   3   6       51.97       63.24      2.20 o
   4   3   6       12.70       11.20      0.82 o
   5   3   6       60.83       45.50      1.62 o
   6   3   6       76.97       75.38      2.19 o
   7   3   6      369.55      407.14      5.77 o
   8   3   6       67.17       77.74      2.58 o
   9   3   6       96.26       84.30      3.45 o
  10   3   6        1.12       -0.93      2.13 o
  11   3   6       58.22       46.86      3.60 o
  12   3   6       11.45        8.63      3.59 o
  13   3   6       34.69       30.46      4.86 o
  14   3   6       13.91       16.77      5.76 o
  15   3   6        8.52       14.70      5.68 o
  16   3   6       39.17       51.65      7.85 o
  17   3   6        0.00       -3.47      5.50 o
 -16   4   6        0.60        1.17      4.97 o
 -15   4   6        0.93        1.17      4.87 o
 -14   4   6       27.03       28.98      5.98 o
 -13   4   6       11.61       17.05      5.14 o
 -12   4   6        1.96        0.58      2.68 o
 -11   4   6      105.20      102.76      4.74 o
 -10   4   6       33.30       26.89      2.94 o
  -9   4   6       35.83       30.27      2.94 o
  -8   4   6       25.38       19.04      1.85 o
  -7   4   6      299.81      300.20      4.85 o
  -6   4   6      145.29      150.50      3.22 o
  -5   4   6       83.48       76.50      2.20 o
  -4   4   6       32.20       44.73      1.41 o
  -3   4   6        1.04        2.67      0.93 o
  -2   4   6       56.69       42.45      3.00 o
  -1   4   6      278.11      282.56      5.01 o
   0   4   6      553.89      590.36      8.38 o
   1   4   6     1320.93     1376.30     17.21 o
   2   4   6      112.96      137.55      2.68 o
   3   4   6        0.84       -0.69      0.69 o
   4   4   6     1804.62     1891.13     16.36 o
   5   4   6       31.59       31.63      1.50 o
   6   4   6        7.80        5.83      0.91 o
   7   4   6      153.23      159.24      3.69 o
   8   4   6        0.13       -1.43      1.43 o
   9   4   6      258.32      235.45      5.59 o
  10   4   6       47.40       38.07      3.51 o
  11   4   6       14.07       14.38      4.12 o
  12   4   6       30.13       19.21      3.89 o
  13   4   6      132.02      133.52      7.47 o
  14   4   6       36.85       46.30      6.80 o
  15   4   6       57.60       60.67     16.29 o
  16   4   6        5.70        4.66      8.76 o
 -16   5   6        0.13       -4.52      4.52 o
 -15   5   6        0.69        2.69      4.76 o
 -14   5   6        1.42       -0.83      4.31 o
 -13   5   6        3.14       -0.66      4.07 o
 -12   5   6        0.00       -0.37      2.84 o
 -11   5   6       85.32       92.84      4.44 o
 -10   5   6        1.06        0.27      2.17 o
  -9   5   6       77.84       66.62      3.60 o
  -8   5   6        0.98       -1.20      1.84 o
  -7   5   6       60.85       59.23      2.27 o
  -6   5   6      365.34      358.03      5.00 o
  -5   5   6      377.38      340.77      5.34 o
  -4   5   6        5.83        9.32      1.43 o
  -3   5   6      450.51      431.98      8.03 o
  -2   5   6      785.07      786.93     14.67 o
  -1   5   6      114.56      107.12      3.05 o
   0   5   6      128.50       98.21      2.88 o
   1   5   6      161.37      176.57      3.82 o
   2   5   6       97.64       76.58      2.32 o
   3   5   6        0.06       -0.33      0.98 o
   4   5   6      275.03      282.45      4.48 o
   5   5   6       79.12       82.89      2.61 o
   6   5   6      460.97      468.52      8.65 o
   7   5   6        2.25       -1.24      1.24 o
   8   5   6        0.14        1.64      1.58 o
   9   5   6       22.85       24.96      2.85 o
  10   5   6       31.13       32.41      3.82 o
  11   5   6       72.24       69.16      6.53 o
  12   5   6       24.14       17.09      3.96 o
  13   5   6        8.62       12.32      4.49 o
  14   5   6       54.64       46.10      9.95 o
  15   5   6        4.24        3.89      4.85 o
  16   5   6        0.03        4.28      5.17 o
 -15   6   6        4.10        1.36      4.43 o
 -14   6   6        7.45        2.70      4.26 o
 -13   6   6      112.11      131.76      7.10 o
 -12   6   6        6.36        9.43      2.97 o
 -11   6   6       60.25       57.51      4.00 o
 -10   6   6       48.27       53.33      6.55 o
  -9   6   6        5.96        5.16      1.77 o
  -8   6   6       19.47       26.17      1.90 o
  -7   6   6       58.40       65.10      3.15 o
  -6   6   6       53.53       37.73      2.53 o
  -5   6   6       30.78       23.24      2.04 o
  -4   6   6       15.86       13.99      1.82 o
  -3   6   6      261.63      290.96      4.72 o
  -2   6   6       58.98       48.59      2.23 o
  -1   6   6      914.09      927.10     18.59 o
   0   6   6       14.75       19.45      3.28 o
   1   6   6       33.72       32.65      3.28 o
   2   6   6       25.45       27.22      1.80 o
   3   6   6       98.55       88.67      2.36 o
   4   6   6        9.81        5.81      1.09 o
   5   6   6       71.32       68.13      2.69 o
   6   6   6      332.09      340.15      6.70 o
   7   6   6        0.02       -1.22      1.22 o
   8   6   6       10.11       15.00      2.37 o
   9   6   6        2.78        3.01      2.24 o
  10   6   6        7.94       11.31      2.54 o
  11   6   6        0.13       -1.59      2.33 o
  12   6   6        9.75        8.13      2.97 o
  13   6   6       28.59       21.16      3.86 o
  14   6   6        1.43        2.56      3.48 o
  15   6   6        0.07        3.59      6.13 o
 -15   7   6       15.13        4.82      4.41 o
 -14   7   6       44.52       42.09      4.61 o
 -13   7   6       15.91       12.11      2.93 o
 -12   7   6       13.70       17.67      4.18 o
 -11   7   6       81.11       73.62      5.84 o
 -10   7   6       18.86       17.01      3.67 o
  -9   7   6       64.24       60.64      4.17 o
  -8   7   6       66.81       65.36      3.65 o
  -7   7   6      112.76      117.00      5.08 o
  -6   7   6        0.33        0.03      1.51 o
  -5   7   6       71.27       67.17      5.18 o
  -4   7   6       23.64       31.46      2.98 o
  -3   7   6       21.08       17.38      2.56 o
  -2   7   6        7.64        3.47      2.25 o
  -1   7   6        2.69        5.18      3.51 o
   0   7   6      139.91      146.26      6.75 o
   1   7   6        1.46        0.50      1.48 o
   2   7   6      550.34      525.39     10.44 o
   3   7   6      237.26      213.84      5.27 o
   4   7   6        5.41        3.40      1.53 o
   5   7   6      473.70      449.10     14.04 o
   6   7   6       54.67       56.36      4.30 o
   7   7   6       10.89        3.94      1.66 o
   8   7   6      151.73      128.02      4.40 o
   9   7   6       22.34       21.45      4.19 o
  10   7   6       18.74       19.79      2.79 o
  11   7   6       45.38       53.96      4.14 o
  12   7   6        0.05       -0.78      2.80 o
  13   7   6        1.16        1.22      3.68 o
  14   7   6       39.88       51.02      5.00 o
 -14   8   6        3.81        8.04      6.68 o
 -13   8   6        0.10        0.92      4.00 o
 -12   8   6       24.76       33.61      4.65 o
 -11   8   6        0.78        3.94      3.17 o
 -10   8   6       96.45      101.52      6.08 o
  -9   8   6       18.42       20.24      3.16 o
  -8   8   6       67.02       74.10      7.42 o
  -7   8   6       21.95       19.80      3.58 o
  -6   8   6      178.30      166.38      6.35 o
  -5   8   6      134.95      150.84      5.85 o
  -4   8   6       45.90       39.82      3.32 o
  -3   8   6      110.29      120.42      4.83 o
  -2   8   6      523.19      472.86     11.75 o
  -1   8   6        8.32        8.68      4.11 o
   0   8   6        0.98        3.38      3.40 o
   1   8   6        7.27        5.88      1.80 o
   2   8   6        0.03       -1.10      1.89 o
   3   8   6       19.45       14.40      2.31 o
   4   8   6       71.80       67.44      4.23 o
   5   8   6      106.95      110.78      7.22 o
   6   8   6      283.64      254.09      8.58 o
   7   8   6       87.26       82.10      6.45 o
   8   8   6       25.32       19.54      4.26 o
   9   8   6       97.66       82.78      6.93 o
  10   8   6       27.96       12.95      6.19 o
  11   8   6        6.97        3.89      5.95 o
  12   8   6       20.59       20.66      3.55 o
  13   8   6        0.76        0.98      3.27 o
 -12   9   6        0.89        5.87      5.18 o
 -11   9   6      140.26      140.48     11.04 o
 -10   9   6        0.51        4.60      4.42 o
  -9   9   6       35.44       34.08      6.60 o
  -8   9   6       21.62       31.05      6.04 o
  -7   9   6       27.09       32.17      4.40 o
  -6   9   6        0.61        0.64      2.45 o
  -5   9   6       22.34       29.97      3.50 o
  -4   9   6       31.53       34.06      4.40 o
  -3   9   6       23.44       20.07      3.09 o
  -2   9   6      226.25      239.93      7.86 o
  -1   9   6       41.51       43.17      7.99 o
   0   9   6        0.17       -2.29      2.98 o
   1   9   6       78.68       75.45      4.41 o
   2   9   6       52.32       54.07      4.17 o
   3   9   6       25.34       27.43      9.05 o
   4   9   6        1.21       -2.13      2.13 o
   5   9   6       86.10       88.81      6.42 o
   6   9   6       16.54       20.51      4.17 o
   7   9   6       23.30       28.14      7.61 o
   8   9   6       38.08       33.27      6.30 o
   9   9   6       53.23       46.33     13.55 o
  10   9   6      132.98      165.27     13.88 o
  11   9   6        4.41       12.43      5.98 o
  12   9   6       20.28       39.20      9.29 o
 -11  10   6        0.11       -1.65      5.21 o
 -10  10   6        8.23        5.56      5.05 o
  -9  10   6       18.96       14.90      5.49 o
  -8  10   6        0.59       -2.85      4.06 o
  -7  10   6       27.47       30.05      4.89 o
  -6  10   6       24.71       33.20      4.31 o
  -5  10   6        1.18       -0.73      4.17 o
  -4  10   6       24.70       22.26      3.53 o
  -3  10   6        0.02        3.98      2.85 o
  -2  10   6       33.53       28.01      3.32 o
  -1  10   6        5.00        5.60      2.27 o
   0  10   6       13.48       16.32      5.45 o
   1  10   6       57.99       65.68      4.51 o
   2  10   6        0.18       -2.23      2.41 o
   3  10   6        4.52        1.47      6.66 o
   4  10   6       17.17       19.65      4.02 o
   5  10   6       32.41       33.64      4.60 o
   6  10   6        0.02       -0.79      4.85 o
   7  10   6        0.92       -0.30      3.27 o
   8  10   6       14.31       13.07      4.25 o
   9  10   6       16.20       19.63      6.68 o
  10  10   6       38.43       40.83      8.65 o
  11  10   6        7.99       15.39      7.29 o
  -9  11   6        0.95        1.75      4.74 o
  -8  11   6       15.73        6.60      4.90 o
  -7  11   6       41.23       41.49     12.20 o
  -6  11   6       23.04       20.87      4.06 o
  -5  11   6        2.66        4.75      3.92 o
  -4  11   6       50.63       52.54      5.40 o
  -3  11   6       53.10       64.13     14.84 o
  -2  11   6       58.15       46.09     11.91 o
  -1  11   6       10.66       22.42     10.34 o
   0  11   6      179.03      169.33     18.82 o
   1  11   6       71.48       62.96     12.84 o
   2  11   6        2.09        1.35      2.75 o
   3  11   6       20.40       22.28      3.82 o
   4  11   6        4.84        3.95      3.49 o
   5  11   6        0.87        1.98      3.40 o
   6  11   6        0.47        0.79      3.28 o
   7  11   6        0.23        1.08      3.67 o
   8  11   6        3.25        3.89      4.39 o
   9  11   6        0.96        0.87      6.07 o
  -7  12   6       25.03       27.20      6.56 o
  -6  12   6       23.95       29.70     12.05 o
  -5  12   6      126.66      159.73     25.51 o
  -4  12   6      253.73      288.19     10.98 o
  -3  12   6        5.26       13.97      8.94 o
  -2  12   6       66.45       52.50     13.85 o
  -1  12   6      109.27      112.18     17.16 o
   0  12   6        8.52       10.31      9.32 o
   1  12   6        6.36        6.30      9.29 o
   2  12   6       77.60       90.14     15.91 o
   3  12   6        6.36        4.22      3.25 o
   4  12   6        0.01       -3.05      3.05 o
   5  12   6       24.86       17.46      4.79 o
   6  12   6        0.04        0.81      4.37 o
   7  12   6        7.29       14.51      4.86 o
  -3  13   6        0.01        0.84      8.97 o
  -2  13   6        5.52       10.95      8.54 o
  -1  13   6        8.53        4.04      8.97 o
   0  13   6        3.05       15.83      9.79 o
   1  13   6        0.09       13.53     10.80 o
   2  13   6        1.00        7.20      9.73 o
 -17   1   7       13.32       18.94      5.58 o
 -16   1   7       13.02       15.70      4.48 o
 -15   1   7       23.10       30.76      4.78 o
 -14   1   7      182.18      174.19      8.56 o
 -13   1   7       40.92       41.36      4.56 o
 -12   1   7       11.00        9.13      3.16 o
 -11   1   7       25.28       28.85      3.54 o
 -10   1   7      101.98      113.28      4.18 o
  -9   1   7       58.89       58.26      3.14 o
  -8   1   7      171.86      178.84      4.10 o
  -7   1   7      620.34      651.11      9.22 o
  -6   1   7     1143.37     1287.86     15.22 o
  -5   1   7      436.70      510.02      7.30 o
  -4   1   7        1.64        2.80      1.17 o
  -3   1   7      614.60      557.05      7.91 o
  -2   1   7        1.07       -0.45      0.70 o
  -1   1   7      866.75      964.12     10.95 o
   0   1   7      262.82      261.38      4.46 o
   1   1   7     1509.75     1690.58     16.84 o
   2   1   7      771.78      922.74      9.47 o
   3   1   7      176.25      209.41      3.21 o
   4   1   7     2891.99     2908.98     25.34 o
   5   1   7       45.67       46.95      1.66 o
   6   1   7      862.04      939.17      9.25 o
   7   1   7       20.78       26.24      1.65 o
   8   1   7      293.75      306.77      5.34 o
   9   1   7       58.65       62.33      2.68 o
  10   1   7      139.51      132.16      7.51 o
  11   1   7        6.18        6.09      3.12 o
  12   1   7      166.60      172.02      7.32 o
  13   1   7       56.88       48.42      4.76 o
  14   1   7       12.66       14.69      3.90 o
  15   1   7        0.03       -3.48      3.48 o
  16   1   7        2.24       -2.19      3.67 o
  17   1   7       19.30       27.87      5.41 o
 -17   2   7        2.81        7.54      4.99 o
 -16   2   7      159.03      172.45      9.79 o
 -15   2   7       13.09       12.00      4.85 o
 -14   2   7        3.67       -2.32      3.19 o
 -13   2   7       26.95       37.40      4.33 o
 -12   2   7       15.40       25.10      3.75 o
 -11   2   7      286.66      284.15      6.78 o
 -10   2   7       37.13       37.11      2.90 o
  -9   2   7      254.82      248.92      5.93 o
  -8   2   7       35.27       30.84      2.06 o
  -7   2   7       28.14       34.37      2.00 o
  -6   2   7      870.82      854.12     10.21 o
  -5   2   7      306.64      253.87      5.52 o
  -4   2   7       67.74       83.81      2.52 o
  -3   2   7       48.38       35.87      1.77 o
  -2   2   7       89.99      121.26      3.56 o
  -1   2   7      564.87      570.53      8.53 o
   0   2   7     2282.87     2190.90     24.70 o
   1   2   7      723.61      740.33      9.00 o
   2   2   7      312.09      330.20      4.44 o
   3   2   7     4074.86     4198.90     32.46 o
   4   2   7      258.24      320.32      4.06 o
   5   2   7       19.37       18.52      1.22 o
   6   2   7       73.21       61.48      1.93 o
   7   2   7      857.35      886.77     10.24 o
   8   2   7      146.09      162.80      4.30 o
   9   2   7     1283.84     1183.54     16.15 o
  10   2   7       25.57       27.33      3.17 o
  11   2   7      283.47      280.00      7.80 o
  12   2   7      238.79      227.56      9.07 o
  13   2   7      209.49      205.02      8.12 o
  14   2   7        1.26        1.75      3.42 o
  15   2   7        0.00       -3.73      3.74 o
  16   2   7        2.74        1.79      5.74 o
  17   2   7        0.51        4.15      5.06 o
 -17   3   7        3.77        4.56      7.42 o
 -16   3   7       25.03       31.95      6.90 o
 -15   3   7       31.87       39.63      9.14 o
 -14   3   7        8.73       12.73      4.44 o
 -13   3   7        0.03        4.21      3.67 o
 -12   3   7        8.66        7.77      3.92 o
 -11   3   7       92.47       91.22      4.85 o
 -10   3   7      290.65      286.01      6.63 o
  -9   3   7        1.96        4.75      2.03 o
  -8   3   7      504.46      508.94      8.10 o
  -7   3   7       25.32       25.91      2.02 o
  -6   3   7      554.49      585.68      7.73 o
  -5   3   7     2317.86     2502.31     25.00 o
  -4   3   7      806.87      834.42      9.06 o
  -3   3   7     1060.67      971.62      9.08 o
  -2   3   7     5283.49     5454.07     50.94 o
  -1   3   7      201.08      274.21      5.92 o
   0   3   7      104.48      123.32      2.22 o
   1   3   7      156.24      179.18      3.33 o
   2   3   7       95.34      136.89      2.36 o
   3   3   7      286.66      276.60      4.35 o
   4   3   7      835.68      831.42      9.22 o
   5   3   7        6.44        7.34      0.77 o
   6   3   7      961.79      874.93      9.93 o
   7   3   7        7.14        6.80      1.30 o
   8   3   7     1229.21     1177.78     16.23 o
   9   3   7       22.14       20.63      2.32 o
  10   3   7      368.12      348.77      8.25 o
  11   3   7        0.05       -2.18      2.18 o
  12   3   7        5.55        7.91      3.16 o
  13   3   7       16.80       12.20      4.29 o
  14   3   7       31.48       25.31      6.28 o
  15   3   7        8.23        5.72      5.19 o
  16   3   7       26.69       41.27      7.36 o
 -16   4   7        4.10        5.31      5.61 o
 -15   4   7        0.65        1.84      4.81 o
 -14   4   7        0.94       -3.59      4.69 o
 -13   4   7        3.22       -2.50      4.19 o
 -12   4   7       19.69       14.43      3.47 o
 -11   4   7       50.38       53.52      3.83 o
 -10   4   7       66.25       62.06      4.13 o
  -9   4   7      401.37      409.28      8.76 o
  -8   4   7       41.28       49.12      2.41 o
  -7   4   7      509.91      500.93      7.20 o
  -6   4   7     1668.03     1712.74     21.06 o
  -5   4   7        0.00        2.07      1.01 o
  -4   4   7     1362.29     1351.06     12.72 o
  -3   4   7     1360.20     1463.27     16.70 o
  -2   4   7      103.59      116.69      2.58 o
  -1   4   7      187.41      226.04      4.46 o
   0   4   7      577.70      566.74      9.79 o
   1   4   7      455.21      456.07      6.53 o
   2   4   7      509.23      504.54      5.36 o
   3   4   7      416.83      416.91      6.51 o
   4   4   7      114.12      104.62      2.31 o
   5   4   7     1927.95     1970.55     18.13 o
   6   4   7      208.87      225.26      4.07 o
   7   4   7      546.54      532.18      7.06 o
   8   4   7      213.28      212.74      5.19 o
   9   4   7       86.55       85.14      3.88 o
  10   4   7        9.10        7.68      2.55 o
  11   4   7        9.10        5.34      3.12 o
  12   4   7       37.62       51.33      5.08 o
  13   4   7       22.50       24.83      4.64 o
  14   4   7      253.73      288.26     13.56 o
  15   4   7        4.31       -0.13      4.99 o
  16   4   7       26.67       37.32      7.31 o
 -16   5   7        3.89        1.19      5.16 o
 -15   5   7       29.07       25.94      5.92 o
 -14   5   7        3.94        3.53      4.56 o
 -13   5   7       39.24       42.32      5.92 o
 -12   5   7       44.17       33.28      4.70 o
 -11   5   7       66.25       61.57      3.91 o
 -10   5   7      338.65      346.29     10.31 o
  -9   5   7       29.93       28.31      2.85 o
  -8   5   7      168.21      156.99      5.10 o
  -7   5   7     1720.04     1732.89     18.58 o
  -6   5   7     1090.96     1035.46     10.43 o
  -5   5   7       21.22       14.91      1.79 o
  -4   5   7       79.16       81.44      2.82 o
  -3   5   7      158.76      162.20      3.70 o
  -2   5   7      270.26      257.52      5.46 o
  -1   5   7     2148.24     2118.36     24.98 o
   0   5   7      327.44      347.84      8.94 o
   1   5   7      154.62      146.18      3.94 o
   2   5   7      321.33      343.14      6.06 o
   3   5   7      101.86       96.43      2.84 o
   4   5   7     1036.59     1005.61     10.59 o
   5   5   7       67.96       50.56      1.76 o
   6   5   7        8.37        8.18      1.37 o
   7   5   7        0.14       -1.34      1.34 o
   8   5   7       16.53        6.07      1.99 o
   9   5   7      110.88       90.92      3.91 o
  10   5   7        8.22        5.24      2.86 o
  11   5   7      177.93      182.96     12.23 o
  12   5   7        5.16        7.53      3.50 o
  13   5   7      202.72      212.57     14.84 o
  14   5   7        0.87        2.78      4.93 o
  15   5   7        0.01        9.60      6.61 o
  16   5   7        0.15        1.20      5.21 o
 -15   6   7        0.05       -1.68      4.22 o
 -14   6   7       30.25       33.90      5.65 o
 -13   6   7        0.64        0.07      3.95 o
 -12   6   7        0.46        1.61      2.57 o
 -11   6   7       51.82       50.88      3.95 o
 -10   6   7       15.24       16.73      2.54 o
  -9   6   7        0.36       -1.45      1.45 o
  -8   6   7       88.60       98.73      3.27 o
  -7   6   7       16.42       16.34      2.52 o
  -6   6   7      197.08      223.85      6.30 o
  -5   6   7        0.01       -1.47      1.47 o
  -4   6   7      275.76      289.82      7.25 o
  -3   6   7      220.00      252.77      4.68 o
  -2   6   7      130.99      130.75      3.67 o
  -1   6   7       26.40       31.93      2.31 o
   0   6   7      171.22      173.08      5.04 o
   1   6   7        0.83       -1.07      1.07 o
   2   6   7      302.04      277.17      8.40 o
   3   6   7      469.83      440.55      7.33 o
   4   6   7      400.55      418.75     10.78 o
   5   6   7       31.02       25.31      2.05 o
   6   6   7        5.82        8.43      2.14 o
   7   6   7      427.41      394.55      7.28 o
   8   6   7      340.27      319.75      6.59 o
   9   6   7        1.46        1.28      2.20 o
  10   6   7       29.90       24.89      3.49 o
  11   6   7      158.11      166.83      6.16 o
  12   6   7        0.58        0.97      2.87 o
  13   6   7        1.08        1.65      2.89 o
  14   6   7       11.91       13.85      3.54 o
  15   6   7       41.18       45.86      5.35 o
 -14   7   7        0.59        1.72      3.22 o
 -13   7   7        0.19        3.21      5.26 o
 -12   7   7       17.59       16.13      4.04 o
 -11   7   7       11.87       20.90      4.13 o
 -10   7   7        9.60       15.81      3.77 o
  -9   7   7       76.05       73.03      4.59 o
  -8   7   7      188.18      167.74      6.33 o
  -7   7   7       45.41       52.32      3.38 o
  -6   7   7      463.40      481.67      8.16 o
  -5   7   7        9.18       10.14      2.08 o
  -4   7   7      287.04      270.69      5.74 o
  -3   7   7      258.69      278.56      7.49 o
  -2   7   7      680.31      697.00     23.06 o
  -1   7   7      296.36      320.68     13.06 o
   0   7   7        0.88       -2.86      2.87 o
   1   7   7       89.09       84.97      3.90 o
   2   7   7       10.01        7.39      1.89 o
   3   7   7       49.43       51.26      2.78 o
   4   7   7        6.66        9.22      2.38 o
   5   7   7       61.12       62.09      3.95 o
   6   7   7        4.50        5.39      1.59 o
   7   7   7        1.53        4.26      1.88 o
   8   7   7       19.77       23.88      3.96 o
   9   7   7      109.12       87.75      5.08 o
  10   7   7        8.16       17.65      4.06 o
  11   7   7       36.44       33.94      5.51 o
  12   7   7       32.95       33.79      4.01 o
  13   7   7       30.04       25.06      4.08 o
  14   7   7        0.06       -0.11      3.90 o
 -13   8   7       31.04       34.68      6.33 o
 -12   8   7        0.17        3.11      3.50 o
 -11   8   7       13.07       18.24      3.86 o
 -10   8   7        8.46        8.09      3.33 o
  -9   8   7       21.72       18.46      3.50 o
  -8   8   7       52.06       62.91      4.17 o
  -7   8   7        0.03        1.09      2.46 o
  -6   8   7        0.08       -0.37      2.25 o
  -5   8   7       48.49       44.76      4.09 o
  -4   8   7       67.10       66.73      4.07 o
  -3   8   7       78.66       65.76      4.53 o
  -2   8   7      140.92      123.83     10.57 o
  -1   8   7      437.98      412.04     15.90 o
   0   8   7       90.36       92.19      7.85 o
   1   8   7      389.82      345.35      8.33 o
   2   8   7        3.83        5.74      2.34 o
   3   8   7        0.48        0.20      2.15 o
   4   8   7       33.26       30.76      3.11 o
   5   8   7       18.63       15.14      2.94 o
   6   8   7       26.12       22.10      4.17 o
   7   8   7        8.60        7.73      3.62 o
   8   8   7       37.03       36.84      5.23 o
   9   8   7       10.86       13.94      4.78 o
  10   8   7        5.46        4.94      5.40 o
  11   8   7        1.41        1.59      5.40 o
  12   8   7       19.20       22.95      4.01 o
  13   8   7        7.26       11.03      6.96 o
 -12   9   7        0.03        1.95      6.49 o
 -11   9   7        0.01        7.80      5.06 o
 -10   9   7        1.69        1.02      5.05 o
  -9   9   7       18.32       31.23     10.96 o
  -8   9   7       12.24        9.70      5.00 o
  -7   9   7       36.70       43.94      4.89 o
  -6   9   7        0.26        5.06      2.66 o
  -5   9   7       13.42       15.22      2.99 o
  -4   9   7       28.65       31.58      3.88 o
  -3   9   7        0.42        1.84      5.18 o
  -2   9   7        2.35        2.21      2.36 o
  -1   9   7      362.19      344.25     27.83 o
   0   9   7       51.78       64.29      7.71 o
   1   9   7       82.42       70.72      4.90 o
   2   9   7      141.74      130.70      6.01 o
   3   9   7       71.41       84.19      6.15 o
   4   9   7       21.49       15.09      3.32 o
   5   9   7        0.82        1.36      3.01 o
   6   9   7       12.72       11.86      3.88 o
   7   9   7        0.53        5.70      3.53 o
   8   9   7       53.37       62.30      6.51 o
   9   9   7        5.22        5.71      3.71 o
  10   9   7       25.71       38.22      7.99 o
  11   9   7        3.44        4.21      5.90 o
  12   9   7       31.43       55.50     10.25 o
 -11  10   7       65.74       82.22     11.95 o
 -10  10   7        3.61        8.11      5.21 o
  -9  10   7        2.94        3.51      7.29 o
  -8  10   7        4.33        8.53      5.58 o
  -7  10   7       11.18        8.92      7.19 o
  -6  10   7       17.28       20.70      3.93 o
  -5  10   7        9.68        5.17      3.25 o
  -4  10   7        5.57        5.57      3.81 o
  -3  10   7        1.32        1.58      2.68 o
  -2  10   7        0.16        0.79      2.43 o
  -1  10   7        7.85        3.59      4.85 o
   0  10   7       12.74        9.71      2.55 o
   1  10   7        0.08       -0.58      3.18 o
   2  10   7       83.69       78.07      8.47 o
   3  10   7        0.17       -2.45      2.75 o
   4  10   7       77.87       90.65      6.60 o
   5  10   7        2.47        1.24      2.96 o
   6  10   7       35.06       29.05      5.11 o
   7  10   7        5.80       12.74      5.43 o
   8  10   7       22.49       18.85      4.99 o
   9  10   7       54.34       48.79      8.97 o
  10  10   7       32.53       49.60      8.94 o
  11  10   7        2.90        0.87      6.07 o
  -9  11   7        0.45       -0.30      4.42 o
  -8  11   7       12.54       11.47      5.16 o
  -7  11   7       38.52       47.76      7.46 o
  -6  11   7       37.52       46.41      6.27 o
  -5  11   7       76.12       94.41      7.41 o
  -4  11   7        0.30        0.90      4.60 o
  -3  11   7       11.24        4.52      3.14 o
  -2  11   7        1.04        7.45      6.07 o
  -1  11   7        6.24        9.58      9.15 o
   0  11   7       90.75       86.48     14.90 o
   1  11   7       22.30       23.13      3.29 o
   2  11   7        5.16       10.35      3.23 o
   3  11   7      106.13      103.07      6.90 o
   4  11   7       14.18       14.60      3.98 o
   5  11   7        2.23        3.94      3.29 o
   6  11   7       11.87        7.04      3.75 o
   7  11   7        6.59       18.35      4.80 o
   8  11   7       40.05       44.05      8.28 o
   9  11   7       14.13       18.09      6.85 o
  -6  12   7        3.53        4.30      4.51 o
  -5  12   7        5.52        2.58      7.78 o
  -4  12   7        0.13        3.99      3.62 o
  -3  12   7       38.86       37.00     12.25 o
  -2  12   7        7.40        1.77      8.28 o
  -1  12   7       26.67       36.50     11.56 o
   0  12   7       92.93      101.78     16.70 o
   1  12   7        6.77       22.80     10.95 o
   2  12   7       28.17       35.93      4.05 o
   3  12   7       13.61       13.66      3.59 o
   4  12   7        0.32        2.31      3.70 o
   5  12   7       16.13       14.74      4.41 o
   6  12   7        0.37       -0.92      3.65 o
  -1  13   7        0.53        1.25      7.87 o
   0  13   7        9.97       10.11      9.90 o
   1  13   7        2.89        0.29      9.06 o
 -17   0   8        0.54        0.42      5.71 o
 -16   0   8       19.31       14.18      6.31 o
 -15   0   8        0.19        2.63      5.06 o
 -14   0   8       13.07       17.78      5.96 o
 -13   0   8       53.30       56.63      8.19 o
 -12   0   8        4.34        3.47      4.99 o
 -11   0   8        0.63       -1.40      3.59 o
 -10   0   8      465.84      445.97     15.09 o
  -9   0   8        9.85        5.36      2.84 o
  -8   0   8      504.81      480.65     12.00 o
  -7   0   8      607.28      667.76     23.66 o
  -6   0   8       45.84       48.96      3.07 o
  -5   0   8      590.90      648.45     13.20 o
  -4   0   8     1948.07     1982.31     32.98 o
  -3   0   8     1183.58     1166.82     20.63 o
  -2   0   8        9.46        6.72      1.79 o
  -1   0   8       36.95       22.19      3.57 o
   0   0   8     7970.50     7894.25    144.94 o
   1   0   8     5827.43     6219.63     94.57 o
   2   0   8       14.89       30.35      1.96 o
   3   0   8     2213.13     2558.33     35.61 o
   4   0   8       24.32       20.16      1.96 o
   5   0   8       15.82        9.45      1.59 o
   6   0   8      811.12      918.31     13.64 o
   7   0   8       76.60       66.50      3.08 o
   8   0   8       11.05       15.95      3.30 o
   9   0   8      895.58      891.10     16.57 o
  10   0   8      882.88      851.15     15.97 o
  11   0   8      132.61      124.86      8.65 o
  12   0   8      114.27      104.87      8.48 o
  13   0   8        9.02        9.65      5.27 o
  14   0   8        2.16        9.99      6.00 o
  15   0   8        0.39       -1.19      8.71 o
  16   0   8       18.45       22.99      7.29 o
  17   0   8       10.00        9.03      6.53 o
 -17   1   8        0.38       -1.84      4.70 o
 -16   1   8       18.21       18.16      6.32 o
 -15   1   8        0.41        0.47      3.56 o
 -14   1   8       20.38       15.21      4.02 o
 -13   1   8        0.08       -2.94      3.88 o
 -12   1   8        0.00        0.98      2.92 o
 -11   1   8       57.44       38.90      3.38 o
 -10   1   8        2.60        3.07      1.98 o
  -9   1   8        1.38        3.25      1.89 o
  -8   1   8      428.06      459.41      8.49 o
  -7   1   8        9.83       11.38      1.74 o
  -6   1   8        3.10        0.66      1.31 o
  -5   1   8       52.76       54.75      2.32 o
  -4   1   8     1089.14     1111.89     14.20 o
  -3   1   8      127.32      133.39      3.39 o
  -2   1   8        0.37        1.53      0.99 o
  -1   1   8      185.69      187.27      3.77 o
   0   1   8     1939.06     2200.08     24.93 o
   1   1   8       16.11        6.91      1.17 o
   2   1   8       61.86       53.53      2.03 o
   3   1   8      363.95      335.36      4.24 o
   4   1   8        5.96       17.85      1.25 o
   5   1   8     1051.64     1021.00     10.40 o
   6   1   8      281.17      247.38      4.20 o
   7   1   8       21.81       23.01      1.50 o
   8   1   8        9.54        7.32      1.55 o
   9   1   8       22.69       22.44      2.09 o
  10   1   8      115.59      128.11      5.24 o
  11   1   8        0.12        2.87      2.54 o
  12   1   8      174.41      169.53      8.35 o
  13   1   8       70.01       84.58      5.78 o
  14   1   8        2.09        1.41      3.29 o
  15   1   8        0.65       -3.54      3.54 o
  16   1   8        3.43        0.75      4.28 o
  17   1   8        2.27        2.66      5.28 o
 -17   2   8        9.36        8.25      5.24 o
 -16   2   8        0.86        3.68      5.03 o
 -15   2   8        0.36       -3.96      3.96 o
 -14   2   8       51.72       51.11      6.08 o
 -13   2   8       28.17       26.10      4.21 o
 -12   2   8       17.31       15.04      3.57 o
 -11   2   8       73.83       68.21      5.29 o
 -10   2   8       53.17       45.00      3.12 o
  -9   2   8      355.85      386.91      7.70 o
  -8   2   8       14.90       23.60      2.02 o
  -7   2   8        0.08       -0.40      1.20 o
  -6   2   8       26.34       30.36      3.01 o
  -5   2   8       62.47       50.88      2.35 o
  -4   2   8        5.28        2.45      1.11 o
  -3   2   8       83.55      111.21      5.82 o
  -2   2   8       54.80       55.34      2.52 o
  -1   2   8      240.45      228.17      4.74 o
   0   2   8      637.14      607.24      8.41 o
   1   2   8      296.31      320.66      5.28 o
   2   2   8     4892.91     4937.28     46.60 o
   3   2   8       87.52       76.30      1.96 o
   4   2   8       17.86       16.00      1.15 o
   5   2   8       66.26      102.69      2.41 o
   6   2   8        0.15       -0.98      0.98 o
   7   2   8      156.10      161.64      3.78 o
   8   2   8      635.55      634.26     10.27 o
   9   2   8      145.84      142.00      4.68 o
  10   2   8      261.23      268.36      6.37 o
  11   2   8      680.36      647.64     12.57 o
  12   2   8        1.51       -2.21      2.85 o
  13   2   8       10.26        9.60      3.69 o
  14   2   8        8.67       16.06      4.03 o
  15   2   8        5.09        4.59      3.88 o
  16   2   8        2.20       -1.85      4.54 o
 -16   3   8        3.60       -2.28      5.33 o
 -15   3   8        2.42        4.48      4.44 o
 -14   3   8        0.02       -2.46      3.86 o
 -13   3   8        1.67       -3.61      3.61 o
 -12   3   8      102.92      103.11      6.66 o
 -11   3   8        0.19        0.28      2.28 o
 -10   3   8      180.37      201.43      5.66 o
  -9   3   8       12.80       10.50      2.24 o
  -8   3   8      462.43      472.32      9.51 o
  -7   3   8      163.73      168.38      4.31 o
  -6   3   8        4.12        9.22      1.43 o
  -5   3   8      106.71      140.55      3.34 o
  -4   3   8        0.24       -1.07      1.07 o
  -3   3   8      762.68      839.02      9.37 o
  -2   3   8      101.88      106.87      4.09 o
  -1   3   8        7.19        2.76      1.83 o
   0   3   8      131.98      139.82      2.80 o
   1   3   8     1288.04     1424.82     14.66 o
   2   3   8      271.37      292.84      5.85 o
   3   3   8      428.97      410.06      5.14 o
   4   3   8        9.86       17.66      1.16 o
   5   3   8       17.40       25.55      1.43 o
   6   3   8       52.35       51.57      1.83 o
   7   3   8      340.45      305.80      4.85 o
   8   3   8       66.97       64.78      3.20 o
   9   3   8      100.30       86.17      4.40 o
  10   3   8      220.35      202.84      5.59 o
  11   3   8      485.75      497.61     10.64 o
  12   3   8       18.62       16.00      3.51 o
  13   3   8        8.51       11.91      4.38 o
  14   3   8        4.99        5.94      5.44 o
  15   3   8       13.93        9.98      5.87 o
  16   3   8        0.25        0.86      7.39 o
 -16   4   8        2.38        1.50      5.39 o
 -15   4   8        9.36       19.64      8.17 o
 -14   4   8       70.10       77.42      7.85 o
 -13   4   8        9.82       10.25      4.86 o
 -12   4   8        4.68        6.28      3.61 o
 -11   4   8        9.10        7.25      2.55 o
 -10   4   8       28.11       28.28      3.15 o
  -9   4   8     1183.57     1156.10     22.64 o
  -8   4   8      796.42      759.94     11.83 o
  -7   4   8        7.50        3.79      1.48 o
  -6   4   8      310.63      310.68      4.86 o
  -5   4   8      147.36      159.26      3.34 o
  -4   4   8      267.78      278.95      4.28 o
  -3   4   8      591.63      596.93      7.35 o
  -2   4   8        6.19        2.40      0.85 o
  -1   4   8      592.97      599.44      7.11 o
   0   4   8       27.44       32.77      1.28 o
   1   4   8        2.66        0.55      0.82 o
   2   4   8      760.92      678.52      7.56 o
   3   4   8        0.51        2.66      0.77 o
   4   4   8       30.62       36.31      1.66 o
   5   4   8      100.32       90.31      2.17 o
   6   4   8        0.08        0.63      1.07 o
   7   4   8       15.79        2.49      1.61 o
   8   4   8       44.11       50.24      3.57 o
   9   4   8        5.26        3.96      2.12 o
  10   4   8        5.55        7.71      2.69 o
  11   4   8      179.36      199.42      8.31 o
  12   4   8       22.27       17.85      5.72 o
  13   4   8       21.05       11.99      3.85 o
  14   4   8       10.14       13.73      7.00 o
  15   4   8        0.96        1.12      5.03 o
  16   4   8       50.70       50.53      7.88 o
 -15   5   8        0.10        1.81      4.71 o
 -14   5   8        2.04       -3.47      4.40 o
 -13   5   8        3.28        7.91      4.65 o
 -12   5   8        0.20        2.47      3.32 o
 -11   5   8       21.53       25.72      4.62 o
 -10   5   8       20.88       19.80      2.93 o
  -9   5   8        0.94        3.76      2.24 o
  -8   5   8       39.40       48.10      2.63 o
  -7   5   8        0.12       -1.51      1.56 o
  -6   5   8        5.41        1.47      1.21 o
  -5   5   8      122.34      131.87      2.82 o
  -4   5   8        5.00        5.49      1.33 o
  -3   5   8       14.55       10.12      1.66 o
  -2   5   8       84.57       62.54      2.86 o
  -1   5   8        3.65        7.14      1.70 o
   0   5   8      306.13      301.75      6.19 o
   1   5   8       65.56       55.43      2.71 o
   2   5   8      463.77      441.43      7.17 o
   3   5   8      269.78      247.34      4.35 o
   4   5   8        3.61        2.28      0.96 o
   5   5   8      248.95      252.91      4.18 o
   6   5   8      124.70       98.61      2.86 o
   7   5   8       71.89       62.48      2.76 o
   8   5   8       21.47       20.22      3.27 o
   9   5   8       11.62        5.26      2.19 o
  10   5   8       34.21       36.71      3.51 o
  11   5   8       32.57       42.22      4.59 o
  12   5   8       15.11       13.49      3.82 o
  13   5   8       87.58       92.17      6.68 o
  14   5   8        0.56        0.22      4.94 o
  15   5   8        7.75        7.65      9.16 o
 -15   6   8        2.65        3.61      6.39 o
 -14   6   8       26.37       32.30     12.12 o
 -13   6   8       26.97       29.85      6.75 o
 -12   6   8        9.68       13.47      3.20 o
 -11   6   8       32.06       36.17      3.63 o
 -10   6   8       54.28       43.68      3.28 o
  -9   6   8        4.70        0.96      1.59 o
  -8   6   8       15.67       13.28      2.03 o
  -7   6   8        4.49        4.87      2.16 o
  -6   6   8       29.36       27.37      2.76 o
  -5   6   8      221.72      218.24      5.18 o
  -4   6   8      219.98      214.25      5.07 o
  -3   6   8       81.88       74.38      3.23 o
  -2   6   8        0.35       -1.00      1.38 o
  -1   6   8      123.35      110.42      3.58 o
   0   6   8       73.56       73.92      4.78 o
   1   6   8       53.47       52.02      3.44 o
   2   6   8      112.56      100.69      3.38 o
   3   6   8       22.89       21.19      1.82 o
   4   6   8      185.99      185.49      5.30 o
   5   6   8       29.95       35.47      2.43 o
   6   6   8      596.40      590.84      9.66 o
   7   6   8      765.53      738.62     11.20 o
   8   6   8       88.03       89.47      3.71 o
   9   6   8      161.07      171.82      5.87 o
  10   6   8        5.99        9.63      3.07 o
  11   6   8        0.84       -2.94      3.46 o
  12   6   8        3.95        3.94      2.78 o
  13   6   8        9.71       10.58      3.30 o
  14   6   8        0.71        1.32      3.70 o
  15   6   8        8.45        8.79      4.13 o
 -14   7   8        7.29       -1.13      6.88 o
 -13   7   8        8.01        8.25      6.88 o
 -12   7   8       21.68       17.73      4.27 o
 -11   7   8        0.13       -0.92      3.71 o
 -10   7   8       14.06       22.38      4.15 o
  -9   7   8        8.96        7.17      3.52 o
  -8   7   8       17.15       15.25      3.13 o
  -7   7   8        0.35       -1.89      2.01 o
  -6   7   8        8.03        9.97      2.07 o
  -5   7   8       49.39       41.28      2.51 o
  -4   7   8        5.86        6.51      1.60 o
  -3   7   8       14.52        8.93      1.53 o
  -2   7   8      363.03      345.77     14.02 o
  -1   7   8        1.45        1.18      3.34 o
   0   7   8        8.32        5.26      3.56 o
   1   7   8      333.88      350.46      9.80 o
   2   7   8       13.80       12.46      2.20 o
   3   7   8      250.23      238.17      8.19 o
   4   7   8       15.67       18.14      1.59 o
   5   7   8      591.90      545.98      8.56 o
   6   7   8        6.70        7.66      3.19 o
   7   7   8       89.17       78.51      4.63 o
   8   7   8        8.20       13.12      3.56 o
   9   7   8        6.30        4.16      2.60 o
  10   7   8       14.42       18.18      3.90 o
  11   7   8        2.22        0.17      2.76 o
  12   7   8       22.67       28.02      5.21 o
  13   7   8       18.07       24.95      4.17 o
  14   7   8       10.58       11.03      3.77 o
 -13   8   8        0.36       11.69      6.24 o
 -12   8   8        4.77        7.56      5.79 o
 -11   8   8        0.57        1.96      3.53 o
 -10   8   8        5.97        6.18      3.45 o
  -9   8   8        1.73       -0.68      2.88 o
  -8   8   8       16.24       12.35      2.87 o
  -7   8   8       13.18        9.58      3.97 o
  -6   8   8      149.29      137.41      6.19 o
  -5   8   8       23.35       22.21      3.23 o
  -4   8   8        1.21       -0.55      2.48 o
  -3   8   8       53.50       46.21      4.29 o
  -2   8   8       21.68       11.58      2.98 o
  -1   8   8      100.41      102.79      8.40 o
   0   8   8        0.61        6.92      4.09 o
   1   8   8        4.25        0.20      2.26 o
   2   8   8      104.32       93.71      5.23 o
   3   8   8       32.30       32.54      6.39 o
   4   8   8        0.66       -2.03      2.03 o
   5   8   8        0.34        0.25      2.52 o
   6   8   8       37.29       35.58      4.94 o
   7   8   8       86.56       72.47      9.18 o
   8   8   8       15.46       16.36      4.22 o
   9   8   8       59.17       61.68      9.15 o
  10   8   8        5.61        8.04      4.01 o
  11   8   8        0.32        3.14      3.09 o
  12   8   8        0.59        4.34      3.39 o
  13   8   8        0.04        3.57      3.70 o
 -12   9   8        3.58        1.03      4.57 o
 -11   9   8        1.54       -3.13      9.13 o
 -10   9   8       31.03       34.21      6.71 o
  -9   9   8        0.12       -1.48      4.38 o
  -8   9   8       29.77       25.09     15.01 o
  -7   9   8        1.69        0.02      3.83 o
  -6   9   8        9.43        9.07      2.96 o
  -5   9   8       29.39       49.57      4.20 o
  -4   9   8        1.48        1.87      2.84 o
  -3   9   8       19.56       25.75      3.77 o
  -2   9   8        3.80        4.61      2.62 o
  -1   9   8      229.20      239.97     13.10 o
   0   9   8       52.34       44.97      3.93 o
   1   9   8       25.52       34.17      7.43 o
   2   9   8        2.26        1.11      2.50 o
   3   9   8       34.54       28.48      3.66 o
   4   9   8        6.39        6.10      7.00 o
   5   9   8       29.96       31.76      4.91 o
   6   9   8       72.90       85.37      6.91 o
   7   9   8       39.61       31.26      7.06 o
   8   9   8        7.96        4.32      3.83 o
   9   9   8       76.78       65.52      6.96 o
  10   9   8       15.01       25.15      7.03 o
  11   9   8       52.09       47.89      9.76 o
  12   9   8        0.40        6.13      6.59 o
 -10  10   8        2.42       -0.36      4.65 o
  -9  10   8        7.51        9.85      5.04 o
  -8  10   8       24.38       20.50      8.61 o
  -7  10   8        0.96        0.17      5.75 o
  -6  10   8        0.33       -0.18      2.90 o
  -5  10   8        0.01        2.37      3.13 o
  -4  10   8      186.50      212.05      8.77 o
  -3  10   8        6.40        7.43      3.08 o
  -2  10   8       29.10       30.22      3.74 o
  -1  10   8        6.25        8.31      2.84 o
   0  10   8        1.18       -2.12      2.12 o
   1  10   8        5.81        6.70      3.11 o
   2  10   8        0.26       -3.79      3.79 o
   3  10   8        1.18        4.37      3.18 o
   4  10   8       43.55       44.79      7.94 o
   5  10   8        0.56       -2.93      2.93 o
   6  10   8        1.97        4.33      4.94 o
   7  10   8       21.38       28.82     15.45 o
   8  10   8        2.56        5.85      5.37 o
   9  10   8       36.29       31.65      7.75 o
  10  10   8        0.67       -2.15      4.88 o
  -9  11   8       11.92       11.76      5.76 o
  -8  11   8        2.93        6.97     15.90 o
  -7  11   8       45.59       47.74     13.04 o
  -6  11   8        4.12       11.30      7.09 o
  -5  11   8      116.86      146.16     10.31 o
  -4  11   8       41.06       51.40      6.50 o
  -3  11   8        0.99        1.61      3.10 o
  -2  11   8        0.84       -2.73      2.73 o
  -1  11   8       40.73       43.40      3.91 o
   0  11   8      133.58      141.23      5.09 o
   1  11   8       11.01        9.50      5.62 o
   2  11   8        6.06        5.06      3.51 o
   3  11   8       42.18       37.07      4.78 o
   4  11   8       28.79       35.42      4.96 o
   5  11   8        0.00        6.56      3.64 o
   6  11   8       54.33       65.71      9.80 o
   7  11   8       55.25       62.23      7.02 o
   8  11   8       34.29       33.95      6.21 o
  -6  12   8        7.73        7.11      9.82 o
  -5  12   8       62.69       82.90      7.18 o
  -4  12   8        1.07       -3.49      4.63 o
  -3  12   8       24.84       32.29      4.37 o
  -2  12   8       69.71       71.29     15.28 o
  -1  12   8        3.73       23.99     10.54 o
   0  12   8       37.90       20.73     10.63 o
   1  12   8        8.94       11.76      8.92 o
   2  12   8        0.98       -0.90      2.93 o
   3  12   8       10.92       10.01      3.74 o
   4  12   8       13.00        9.61      3.95 o
   5  12   8        5.16       10.44      4.53 o
   6  12   8       32.89       28.82      5.63 o
 -17   1   9        9.23        6.28      5.07 o
 -16   1   9        0.02       -1.56      3.90 o
 -15   1   9       15.61       13.75      4.72 o
 -14   1   9        2.50        0.84      3.37 o
 -13   1   9       17.49       18.02      4.51 o
 -12   1   9        0.61       -2.89      2.89 o
 -11   1   9        3.02        7.75      2.56 o
 -10   1   9       11.60       14.29      2.59 o
  -9   1   9        9.30       11.33      2.45 o
  -8   1   9       92.13       96.72      3.80 o
  -7   1   9        5.33        6.29      1.71 o
  -6   1   9        1.02        1.99      1.32 o
  -5   1   9       51.36       48.36      2.50 o
  -4   1   9       26.73       14.70      1.88 o
  -3   1   9       71.46       65.07      3.33 o
  -2   1   9        6.88        5.61      1.41 o
  -1   1   9      911.87      924.00     14.57 o
   0   1   9     1361.47     1287.83     17.34 o
   1   1   9     5474.21     5963.98     64.43 o
   2   1   9     1325.94     1321.23     13.30 o
   3   1   9      711.99      689.28      7.95 o
   4   1   9      146.49      197.28      3.49 o
   5   1   9       60.98       45.88      2.12 o
   6   1   9       28.52       31.54      2.37 o
   7   1   9      178.48      189.28      3.89 o
   8   1   9      364.97      336.76      6.04 o
   9   1   9       10.45        7.00      1.91 o
  10   1   9      121.69      131.22      5.31 o
  11   1   9      308.44      333.24      9.67 o
  12   1   9        0.03       -1.36      3.68 o
  13   1   9       12.44       12.46      4.72 o
  14   1   9       18.08       19.10      4.45 o
  15   1   9       28.47       24.70      4.76 o
  16   1   9       33.66       40.10      5.76 o
 -16   2   9       13.65       20.87      7.47 o
 -15   2   9       10.61        9.07      4.89 o
 -14   2   9       21.12       16.65      4.79 o
 -13   2   9       65.77       64.83      5.24 o
 -12   2   9        0.11       -1.63      2.76 o
 -11   2   9        0.41       -2.51      2.66 o
 -10   2   9       90.39       89.13      4.03 o
  -9   2   9      126.54      121.43      4.43 o
  -8   2   9       65.52       55.08      3.12 o
  -7   2   9       51.70       46.12      2.78 o
  -6   2   9      174.83      167.01      4.35 o
  -5   2   9      127.73      147.95      3.99 o
  -4   2   9      262.67      245.82      5.34 o
  -3   2   9      456.09      463.72      7.21 o
  -2   2   9       23.61       27.58      1.68 o
  -1   2   9     1262.58     1335.92     17.90 o
   0   2   9      248.05      239.05      4.63 o
   1   2   9       55.64       48.43      1.86 o
   2   2   9     1125.65     1130.92     12.39 o
   3   2   9      408.98      373.02      4.95 o
   4   2   9     1973.70     1985.32     16.67 o
   5   2   9      519.55      533.03      5.93 o
   6   2   9      485.56      461.08      6.02 o
   7   2   9      126.73      115.36      3.06 o
   8   2   9       64.95       62.13      3.02 o
   9   2   9      342.72      311.86      7.72 o
  10   2   9      302.99      298.38      6.90 o
  11   2   9      184.21      171.53     10.20 o
  12   2   9       64.55       65.44      5.17 o
  13   2   9        0.15       -0.75      3.12 o
  14   2   9        4.50        4.14      3.64 o
  15   2   9        0.99       -4.36      4.36 o
  16   2   9        4.97        1.74      4.97 o
 -16   3   9        0.33       -0.23      8.62 o
 -15   3   9       23.11       22.91      9.85 o
 -14   3   9        0.13        1.54      4.24 o
 -13   3   9        1.84        0.58      3.88 o
 -12   3   9       88.93       87.33      6.27 o
 -11   3   9       39.17       36.21      3.86 o
 -10   3   9      279.10      277.91      6.81 o
  -9   3   9       72.86       64.09      3.50 o
  -8   3   9        9.29        4.51      2.04 o
  -7   3   9        4.65        4.52      1.54 o
  -6   3   9       27.03       23.99      2.02 o
  -5   3   9       77.27       76.06      2.62 o
  -4   3   9      241.91      265.90      4.81 o
  -3   3   9       44.14       44.30      1.88 o
  -2   3   9     1225.44     1206.02     14.91 o
  -1   3   9        5.21        2.02      1.26 o
   0   3   9      486.54      454.92      6.11 o
   1   3   9     1766.72     1802.34     21.15 o
   2   3   9       40.47       48.71      1.93 o
   3   3   9     1059.50     1066.15     12.40 o
   4   3   9      469.19      485.61      5.96 o
   5   3   9      446.36      423.38      5.54 o
   6   3   9      267.09      240.95      4.39 o
   7   3   9      116.06      120.41      3.82 o
   8   3   9       10.29       12.57      2.20 o
   9   3   9      189.29      204.95      5.89 o
  10   3   9      141.69      121.86      4.47 o
  11   3   9        1.83        4.57      2.54 o
  12   3   9       73.34       93.46      5.68 o
  13   3   9       24.72       17.06      4.59 o
  14   3   9        2.16       -4.55      4.55 o
  15   3   9        0.54       -0.40      5.07 o
  16   3   9       10.26       15.87      6.43 o
 -16   4   9       14.91        7.62      5.81 o
 -15   4   9        8.43       10.45      5.44 o
 -14   4   9        2.90        5.39      5.02 o
 -13   4   9       80.02       76.81      7.55 o
 -12   4   9       99.94      102.92      6.60 o
 -11   4   9       65.85       66.35      6.56 o
 -10   4   9        1.37        0.80      2.33 o
  -9   4   9        0.00        1.79      2.41 o
  -8   4   9      611.24      567.20     11.03 o
  -7   4   9       19.15       18.59      2.11 o
  -6   4   9       35.73       41.09      2.06 o
  -5   4   9       46.03       48.09      1.96 o
  -4   4   9      112.54      112.23      3.04 o
  -3   4   9      229.63      234.07      3.88 o
  -2   4   9      189.14      188.62      3.74 o
  -1   4   9      119.52      108.19      2.62 o
   0   4   9      526.54      546.20      7.06 o
   1   4   9       67.47       56.95      2.04 o
   2   4   9     1448.63     1382.72     13.88 o
   3   4   9       51.15       61.24      1.98 o
   4   4   9      592.84      552.36      6.42 o
   5   4   9      100.32       88.23      2.27 o
   6   4   9       18.87       19.57      1.89 o
   7   4   9       63.95       66.60      2.80 o
   8   4   9       52.22       48.37      2.83 o
   9   4   9        0.08       -1.71      1.71 o
  10   4   9        3.72        2.97      2.17 o
  11   4   9       21.44       27.09      4.19 o
  12   4   9       21.82       24.18      4.40 o
  13   4   9       72.01       71.72      7.86 o
  14   4   9       15.65        8.39      5.41 o
  15   4   9        9.92        8.24     13.69 o
  16   4   9        0.51       -3.02      9.19 o
 -15   5   9        2.52        5.48      5.12 o
 -14   5   9       42.70       48.21      6.52 o
 -13   5   9        0.48        4.59      4.55 o
 -12   5   9      104.62      111.63     23.49 o
 -11   5   9        0.81        0.85      2.41 o
 -10   5   9       89.95       83.22      4.39 o
  -9   5   9      142.48      130.03      5.21 o
  -8   5   9        3.16        5.98      2.28 o
  -7   5   9       97.05       83.21      2.94 o
  -6   5   9        3.10        0.81      1.36 o
  -5   5   9      216.37      210.32      3.79 o
  -4   5   9       90.48      102.11      2.71 o
  -3   5   9       22.72       27.70      2.13 o
  -2   5   9       74.26       77.50      3.41 o
  -1   5   9      153.70      135.24      4.26 o
   0   5   9      111.38      116.23      4.64 o
   1   5   9       38.50       42.40      2.61 o
   2   5   9      158.69      168.85      6.72 o
   3   5   9       49.03       52.75      2.14 o
   4   5   9       31.88       31.83      1.66 o
   5   5   9      376.81      382.35      5.08 o
   6   5   9        5.62        2.36      2.02 o
   7   5   9        0.04       -1.68      1.68 o
   8   5   9       20.11       18.37      2.86 o
   9   5   9       13.70       13.36      2.50 o
  10   5   9       17.78       17.35      2.99 o
  11   5   9        3.38       -1.36      2.53 o
  12   5   9        6.36        7.13      3.26 o
  13   5   9       78.66       77.32      6.30 o
  14   5   9       12.01       15.50      5.81 o
  15   5   9       19.63       23.43      6.59 o
 -15   6   9        0.66       -3.48      4.29 o
 -14   6   9        0.17       -1.78      4.95 o
 -13   6   9        4.84        2.40      4.01 o
 -12   6   9       30.07       33.62      4.42 o
 -11   6   9        5.61        5.06      2.75 o
 -10   6   9      103.04       90.92      4.44 o
  -9   6   9        1.99        1.65      1.69 o
  -8   6   9      111.32      104.35      3.90 o
  -7   6   9        3.40        5.18      2.19 o
  -6   6   9        0.28       -0.93      1.90 o
  -5   6   9       42.24       38.32      3.02 o
  -4   6   9      200.90      184.22      7.07 o
  -3   6   9       15.62       15.89      2.13 o
  -2   6   9        3.90        1.88      2.19 o
  -1   6   9      109.18       95.24      4.07 o
   0   6   9      426.75      408.84     11.52 o
   1   6   9       13.40        8.74      2.01 o
   2   6   9       52.35       45.96      3.83 o
   3   6   9      126.09      101.84      4.47 o
   4   6   9      225.28      199.39      4.97 o
   5   6   9     1489.90     1432.01     18.78 o
   6   6   9      198.46      196.11      8.30 o
   7   6   9        6.13        4.44      1.72 o
   8   6   9       19.32       25.42      2.89 o
   9   6   9        1.24        0.47      2.21 o
  10   6   9       51.30       32.16      3.97 o
  11   6   9       39.98       40.48      4.45 o
  12   6   9        3.03        2.85      3.42 o
  13   6   9       40.32       36.99      4.23 o
  14   6   9       26.44       25.64      4.63 o
 -14   7   9        0.38       10.34      7.35 o
 -13   7   9        1.05       -2.79      6.42 o
 -12   7   9       39.72       46.53      5.65 o
 -11   7   9       12.25       10.09      3.74 o
 -10   7   9       15.18       13.49      3.84 o
  -9   7   9       48.84       59.78      4.68 o
  -8   7   9       67.29       70.07      4.95 o
  -7   7   9       81.49       80.00      4.81 o
  -6   7   9      229.66      216.61      6.31 o
  -5   7   9        0.26       -1.69      1.69 o
  -4   7   9      221.64      210.84      7.27 o
  -3   7   9       85.00       77.46      3.37 o
  -2   7   9      155.21      149.45      4.59 o
  -1   7   9      174.36      201.69      9.37 o
   0   7   9       17.25       10.55      1.70 o
   1   7   9        0.06       -1.25      1.25 o
   2   7   9      292.59      259.32      5.32 o
   3   7   9       40.61       31.48      3.43 o
   4   7   9       76.52       67.37      2.90 o
   5   7   9       73.61       76.09      4.88 o
   6   7   9        7.22        7.12      2.24 o
   7   7   9        5.70        6.13      2.50 o
   8   7   9       10.14       13.06      3.53 o
   9   7   9       86.90       91.99      5.43 o
  10   7   9        0.10       -2.74      3.06 o
  11   7   9        3.60        1.52      2.73 o
  12   7   9        7.66       12.12      3.48 o
  13   7   9        2.60        5.13      3.35 o
  14   7   9        9.21       11.18      4.04 o
 -13   8   9        0.84       -3.17      6.13 o
 -12   8   9       29.71       31.51      4.87 o
 -11   8   9        3.03       -0.13      4.06 o
 -10   8   9        0.00       -1.53      3.19 o
  -9   8   9        3.46       11.15      3.41 o
  -8   8   9       64.48       73.04      4.58 o
  -7   8   9        0.48       -1.99      3.10 o
  -6   8   9       21.53       26.07      2.13 o
  -5   8   9       17.64       30.23      4.09 o
  -4   8   9       58.77       63.39      5.10 o
  -3   8   9       16.37       19.02      5.12 o
  -2   8   9        2.38        3.98      3.01 o
  -1   8   9        2.19        1.90      5.07 o
   0   8   9       19.95        8.88      4.40 o
   1   8   9      346.22      322.42     15.92 o
   2   8   9        0.44       -2.11      2.11 o
   3   8   9        7.92       12.66      3.00 o
   4   8   9       72.11       69.60      5.54 o
   5   8   9       24.21       25.31      4.12 o
   6   8   9      123.98      126.21     22.64 o
   7   8   9       43.41       54.42      9.73 o
   8   8   9        1.82       -0.35      3.27 o
   9   8   9       22.44       20.69      3.11 o
  10   8   9       18.47       14.23      3.61 o
  11   8   9       13.62        8.54      3.68 o
  12   8   9       13.00       15.45      4.25 o
  13   8   9       42.32       46.27     11.35 o
 -12   9   9        2.42        2.40      4.86 o
 -11   9   9        3.00        2.62      4.79 o
 -10   9   9        1.57        4.21      4.52 o
  -9   9   9       16.52       12.83      5.27 o
  -8   9   9        0.36        6.16      4.46 o
  -7   9   9       86.42      101.93     14.96 o
  -6   9   9      124.23      149.60      6.82 o
  -5   9   9       35.01       37.62      4.89 o
  -4   9   9        7.52        9.87      3.43 o
  -3   9   9       22.90       23.58      3.71 o
  -2   9   9        7.17        3.14      2.81 o
  -1   9   9       25.54       23.59     13.71 o
   0   9   9        0.24        0.76      2.46 o
   1   9   9        3.73       -0.29      2.41 o
   2   9   9       78.12       69.03      5.01 o
   3   9   9       40.29       45.80      4.51 o
   4   9   9       20.62       19.20      3.67 o
   5   9   9      256.54      262.57     19.34 o
   6   9   9        0.06       -3.02      3.02 o
   7   9   9        0.03       -3.54      5.34 o
   8   9   9        0.14       -1.36      3.26 o
   9   9   9       13.44       25.20      5.30 o
  10   9   9        3.40        6.97      5.46 o
  11   9   9        0.50       -2.73      4.97 o
 -10  10   9        0.96        2.81      4.79 o
  -9  10   9       13.27       28.22      6.54 o
  -8  10   9       11.55        9.26      6.56 o
  -7  10   9        2.43        6.98      4.14 o
  -6  10   9       12.57        8.13      8.48 o
  -5  10   9        2.50       10.00      3.73 o
  -4  10   9       10.12        9.83      3.59 o
  -3  10   9       17.47       24.24      5.99 o
  -2  10   9       21.81       23.42      3.85 o
  -1  10   9       63.04       81.44      5.70 o
   0  10   9        4.41        8.25      2.87 o
   1  10   9       47.16       48.54      4.46 o
   2  10   9        2.12        1.74      4.95 o
   3  10   9        1.74       -2.44      2.52 o
   4  10   9       74.63       84.25      8.06 o
   5  10   9       38.15       34.09      5.19 o
   6  10   9       69.10       47.29      5.90 o
   7  10   9      162.78      162.63     17.58 o
   8  10   9       50.93       51.25     11.15 o
   9  10   9       93.13      107.80     11.62 o
  10  10   9        1.69        8.77      5.72 o
  -8  11   9       14.68       23.38     11.12 o
  -7  11   9       17.85       29.30     11.70 o
  -6  11   9        3.53       -7.43      7.43 o
  -5  11   9       24.33       32.65      6.07 o
  -4  11   9        1.35        1.45      3.91 o
  -3  11   9        0.06        2.14      3.12 o
  -2  11   9      114.34      113.54      6.58 o
  -1  11   9        0.13       -1.77      2.39 o
   0  11   9       19.70       22.41      2.95 o
   1  11   9        3.84        1.05      5.04 o
   2  11   9       22.34       20.19      3.98 o
   3  11   9        0.01       -0.89      3.31 o
   4  11   9       11.42       11.74      3.98 o
   5  11   9        0.04        3.10      3.48 o
   6  11   9        8.14       12.46      4.73 o
   7  11   9      106.17      139.65     14.65 o
   8  11   9        0.78       12.78      7.77 o
  -5  12   9       20.98       26.70      6.93 o
  -4  12   9       12.92       10.86      4.44 o
  -3  12   9        0.46       -3.72      5.08 o
  -2  12   9        1.36        0.28      4.65 o
  -1  12   9        0.11        0.14      2.69 o
   0  12   9       24.55       25.02      9.05 o
   1  12   9        4.33        4.67      5.24 o
   2  12   9       27.61       33.92      4.62 o
   3  12   9        0.73        3.69      3.40 o
   4  12   9        0.00       10.14      5.34 o
   5  12   9        3.56        8.73      9.89 o
 -16   0  10        0.00       -2.25      5.27 o
 -15   0  10       13.80       18.54      6.57 o
 -14   0  10       28.82       20.47      6.27 o
 -13   0  10        0.17        1.55      4.58 o
 -12   0  10        1.28        7.89      4.58 o
 -11   0  10       15.76       24.42      5.57 o
 -10   0  10      389.79      385.32     14.23 o
  -9   0  10      203.62      215.04     12.40 o
  -8   0  10      483.71      499.45     13.65 o
  -7   0  10       40.32       32.31      3.54 o
  -6   0  10        7.00        9.23      3.18 o
  -5   0  10       68.35       64.68      4.47 o
  -4   0  10      296.19      307.24      8.40 o
  -3   0  10       50.92       53.30      3.80 o
  -2   0  10      562.04      603.26     14.91 o
  -1   0  10       14.29        2.34      2.13 o
   0   0  10     1585.75     1678.40     34.68 o
   1   0  10      356.05      400.78      8.18 o
   2   0  10     1061.06     1057.28     16.90 o
   3   0  10      390.87      414.67      7.65 o
   4   0  10       60.56       59.39      3.20 o
   5   0  10      389.12      367.09     12.37 o
   6   0  10        5.81        2.94      1.83 o
   7   0  10     1050.16     1047.84     15.86 o
   8   0  10      313.78      303.79      7.08 o
   9   0  10      465.96      474.22     10.82 o
  10   0  10     1016.47     1037.78     30.90 o
  11   0  10        1.47        1.82      5.72 o
  12   0  10        8.05       -0.52      4.25 o
  13   0  10        2.87        3.35      5.17 o
  14   0  10       77.30      104.58      9.93 o
  15   0  10        5.94        1.93      5.89 o
  16   0  10       48.16       47.05      9.51 o
 -16   1  10       22.18       21.65      5.81 o
 -15   1  10        0.00       -0.55      3.82 o
 -14   1  10        0.17       -3.32      3.32 o
 -13   1  10        2.54        0.29      3.29 o
 -12   1  10        0.75       -1.17      3.14 o
 -11   1  10      119.36      112.61      5.13 o
 -10   1  10        7.29        2.38      2.42 o
  -9   1  10      530.13      538.79     15.56 o
  -8   1  10      102.72      111.91      4.55 o
  -7   1  10       52.41       57.12      2.80 o
  -6   1  10      280.64      269.04      5.88 o
  -5   1  10        0.72        1.87      1.58 o
  -4   1  10      287.47      293.00      6.28 o
  -3   1  10     1061.30     1099.02     15.64 o
  -2   1  10       14.38        8.09      1.63 o
  -1   1  10      588.59      604.24     10.75 o
   0   1  10     3152.68     3291.06     44.94 o
   1   1  10        3.93        8.75      1.69 o
   2   1  10      822.78      872.37      9.64 o
   3   1  10     2386.08     2433.52     24.53 o
   4   1  10       72.27       62.25      2.18 o
   5   1  10      486.21      455.61      6.31 o
   6   1  10      425.59      410.91      6.03 o
   7   1  10      764.42      739.54      9.17 o
   8   1  10      274.34      276.25      5.36 o
   9   1  10      194.44      180.08      7.64 o
  10   1  10      201.97      224.42      6.99 o
  11   1  10        0.05       -2.59      2.59 o
  12   1  10        5.97        0.74      3.14 o
  13   1  10       47.22       56.01      5.62 o
  14   1  10       62.57       74.41      6.23 o
  15   1  10        8.02       24.74      4.99 o
  16   1  10       26.60       35.49      5.62 o
 -16   2  10        2.84       -2.93      4.70 o
 -15   2  10       14.09       13.18      4.95 o
 -14   2  10        0.96        2.02      4.07 o
 -13   2  10       40.50       35.09      5.45 o
 -12   2  10      138.94      134.89      6.55 o
 -11   2  10       48.05       48.28      5.01 o
 -10   2  10      108.00      108.11      5.53 o
  -9   2  10       12.41       11.37      2.27 o
  -8   2  10       86.30       80.38      3.89 o
  -7   2  10       19.46       21.51      2.29 o
  -6   2  10       15.56       20.60      2.13 o
  -5   2  10      246.44      256.38      5.76 o
  -4   2  10      148.19      133.12      4.12 o
  -3   2  10      375.92      406.34      7.76 o
  -2   2  10      403.40      437.54      8.10 o
  -1   2  10     4071.73     4131.06     45.46 o
   0   2  10      185.00      197.88      4.07 o
   1   2  10        0.24       -0.81      1.16 o
   2   2  10      195.84      185.41      3.57 o
   3   2  10      111.32      122.45      2.92 o
   4   2  10      453.97      458.84      6.03 o
   5   2  10      103.59       93.61      2.58 o
   6   2  10      360.79      318.88      5.19 o
   7   2  10      599.14      601.95      8.41 o
   8   2  10     1250.06     1168.17     16.41 o
   9   2  10      262.93      263.41      7.18 o
  10   2  10       78.00       79.11      4.42 o
  11   2  10        6.70        9.82      2.77 o
  12   2  10       27.35       23.69      4.02 o
  13   2  10        0.77        4.84      3.42 o
  14   2  10        1.45       -0.85      4.15 o
  15   2  10        7.00       11.62      4.99 o
  16   2  10        0.06       -1.11      4.43 o
 -16   3  10       19.97       38.04      7.68 o
 -15   3  10        2.19        9.69      4.70 o
 -14   3  10       39.25       37.68      7.86 o
 -13   3  10        4.64       -0.55      3.96 o
 -12   3  10        3.72        3.76      3.87 o
 -11   3  10       95.46      101.31      5.60 o
 -10   3  10        0.21       -1.24      2.32 o
  -9   3  10        3.27        3.44      2.15 o
  -8   3  10        0.58       -1.90      1.90 o
  -7   3  10      155.94      160.21      4.49 o
  -6   3  10       37.78       36.37      2.41 o
  -5   3  10       22.77       26.45      1.92 o
  -4   3  10      356.31      361.65      6.00 o
  -3   3  10       13.55       12.87      1.43 o
  -2   3  10       98.96      124.70      4.81 o
  -1   3  10      437.96      460.83      8.39 o
   0   3  10      209.87      230.14      4.36 o
   1   3  10       21.55       23.24      1.56 o
   2   3  10       18.75       16.29      1.51 o
   3   3  10       37.21       52.25      2.16 o
   4   3  10       43.98       34.25      1.70 o
   5   3  10       17.94       24.01      1.66 o
   6   3  10      133.46      135.87      3.09 o
   7   3  10       26.67       24.67      2.34 o
   8   3  10      422.25      435.07      7.75 o
   9   3  10       70.49       77.18      3.74 o
  10   3  10      115.49      110.45      4.43 o
  11   3  10       67.96       76.24      5.10 o
  12   3  10        8.31       11.52      4.27 o
  13   3  10       28.89       26.75      6.56 o
  14   3  10        0.05       -0.44      4.72 o
  15   3  10        0.21       -4.50      4.50 o
  16   3  10        1.24       -0.11      5.34 o
 -15   4  10        0.34       -0.66      5.12 o
 -14   4  10       22.24       22.32      6.02 o
 -13   4  10       13.72       15.93      5.39 o
 -12   4  10      182.65      166.11     10.50 o
 -11   4  10        0.43       -0.80      2.85 o
 -10   4  10       67.76       65.58      4.11 o
  -9   4  10       22.52        8.67      3.74 o
  -8   4  10       53.06       53.72      4.66 o
  -7   4  10     1186.16     1109.00     14.60 o
  -6   4  10      399.99      400.17      6.94 o
  -5   4  10       72.13       60.51      2.47 o
  -4   4  10      115.46      114.35      2.96 o
  -3   4  10        6.86        9.48      1.66 o
  -2   4  10      153.21      166.43      3.47 o
  -1   4  10        7.69        6.09      1.15 o
   0   4  10      320.01      350.70      4.96 o
   1   4  10        1.30        1.17      0.99 o
   2   4  10       14.08       20.20      1.42 o
   3   4  10      253.99      255.44      5.05 o
   4   4  10     1653.88     1611.73     16.32 o
   5   4  10      519.37      497.84      6.67 o
   6   4  10      260.13      247.64      4.75 o
   7   4  10       77.45       75.73      5.32 o
   8   4  10      248.28      241.15      8.12 o
   9   4  10        3.51        3.81      2.03 o
  10   4  10       42.82       40.99      3.13 o
  11   4  10        3.29        6.93      3.39 o
  12   4  10        9.33       13.34      4.07 o
  13   4  10       72.27       64.22      7.39 o
  14   4  10        1.04       -0.22      5.05 o
  15   4  10        0.38        3.58      5.39 o
 -15   5  10        0.05        0.13      4.80 o
 -14   5  10        8.26        4.94      4.76 o
 -13   5  10        0.40        0.58      4.39 o
 -12   5  10       14.05       15.12     11.78 o
 -11   5  10       22.57       21.59      3.24 o
 -10   5  10       40.33       38.04      3.49 o
  -9   5  10       16.29       18.30      3.29 o
  -8   5  10       34.99       28.22      3.02 o
  -7   5  10      134.71      130.50      3.52 o
  -6   5  10       85.76       85.64      2.99 o
  -5   5  10      104.27       98.66      3.25 o
  -4   5  10       89.21       82.08      2.60 o
  -3   5  10      128.15      116.39      3.95 o
  -2   5  10       27.28       31.61      2.60 o
  -1   5  10       27.97       34.92      2.61 o
   0   5  10        0.08       -1.51      1.51 o
   1   5  10        5.10        7.96      1.87 o
   2   5  10        2.53        9.50      1.53 o
   3   5  10      472.82      448.71      8.00 o
   4   5  10       40.04       30.58      2.18 o
   5   5  10      122.63      118.99      3.15 o
   6   5  10      114.37      103.94      3.59 o
   7   5  10       10.06        1.99      2.19 o
   8   5  10       15.89        9.68      2.44 o
   9   5  10        4.52       12.57      2.77 o
  10   5  10       41.57       46.66      5.15 o
  11   5  10       68.34       73.51      4.81 o
  12   5  10        6.68        7.76      3.28 o
  13   5  10       64.65       68.32      5.92 o
  14   5  10        6.05        6.40      4.20 o
  15   5  10        0.71        1.31      4.02 o
 -14   6  10        6.11        9.92      4.50 o
 -13   6  10        0.33        4.19      7.04 o
 -12   6  10       45.32       47.73      4.82 o
 -11   6  10       50.33       54.40      6.03 o
 -10   6  10       96.58       96.52      4.63 o
  -9   6  10       24.83       29.45      2.88 o
  -8   6  10      243.08      217.55      4.84 o
  -7   6  10      119.95      118.55      5.66 o
  -6   6  10      143.30      136.23      6.14 o
  -5   6  10       32.55       44.93      3.31 o
  -4   6  10       79.39       60.10      3.90 o
  -3   6  10       74.08       77.30      3.63 o
  -2   6  10       32.58       32.81      2.96 o
  -1   6  10      208.45      220.74      8.10 o
   0   6  10      148.96      145.67      7.09 o
   1   6  10      163.01      157.79      6.70 o
   2   6  10      256.43      254.43      6.07 o
   3   6  10     1219.56     1247.01     28.39 o
   4   6  10      297.18      275.40      6.98 o
   5   6  10       68.61       54.71      4.96 o
   6   6  10        0.09       -1.65      1.65 o
   7   6  10        0.78        0.62      1.64 o
   8   6  10       40.54       34.60      3.15 o
   9   6  10       68.39       68.93      4.14 o
  10   6  10       89.40       91.98      5.54 o
  11   6  10        6.47        8.62      3.45 o
  12   6  10       41.99       46.18      4.97 o
  13   6  10       27.85       27.48      4.69 o
  14   6  10       14.03       14.19      5.32 o
 -13   7  10        0.01       -6.04      6.04 o
 -12   7  10       38.94       45.75      6.68 o
 -11   7  10        2.28        9.37      3.99 o
 -10   7  10        0.14       -2.20      3.14 o
  -9   7  10       41.03       52.90      4.65 o
  -8   7  10        2.18       -0.89      2.57 o
  -7   7  10        3.69        6.00      2.77 o
  -6   7  10        2.04        2.03      2.22 o
  -5   7  10       85.63       95.04      4.81 o
  -4   7  10      118.56      148.63      4.94 o
  -3   7  10       63.59       49.09      3.02 o
  -2   7  10      533.38      492.33     10.11 o
  -1   7  10       51.93       52.78      3.22 o
   0   7  10      280.51      263.12      8.40 o
   1   7  10       13.39       12.89      1.94 o
   2   7  10       18.24       25.40      2.21 o
   3   7  10      239.05      227.62      6.73 o
   4   7  10       47.10       49.64      3.00 o
   5   7  10       12.76        7.41      2.72 o
   6   7  10       48.02       45.59      3.60 o
   7   7  10       31.16       32.86      3.94 o
   8   7  10        0.63       -2.26      2.26 o
   9   7  10       67.32       78.72      5.35 o
  10   7  10       10.88       11.54      5.85 o
  11   7  10        1.11       -0.76      3.05 o
  12   7  10        1.45        5.87      5.74 o
  13   7  10       20.06       23.56      7.11 o
 -12   8  10        3.14       14.09      4.33 o
 -11   8  10        0.04        0.33      3.51 o
 -10   8  10        4.40        6.04      4.15 o
  -9   8  10        5.61        1.91      3.29 o
  -8   8  10        7.21        6.22      3.01 o
  -7   8  10       33.37       42.62      3.97 o
  -6   8  10       53.91       56.69      4.39 o
  -5   8  10      272.02      290.21      6.36 o
  -4   8  10        0.77        3.69      4.31 o
  -3   8  10       22.27       31.02      4.22 o
  -2   8  10        5.13        3.56      3.02 o
  -1   8  10      106.35      111.06     13.78 o
   0   8  10        1.56       -0.99      3.66 o
   1   8  10       90.30       88.34      5.53 o
   2   8  10        1.74        0.21      2.71 o
   3   8  10        0.64       -1.36      2.25 o
   4   8  10      277.44      293.22     10.16 o
   5   8  10       22.86       26.99      5.66 o
   6   8  10       78.82       87.99      4.96 o
   7   8  10        2.43        2.85      2.23 o
   8   8  10        0.11        0.72      3.21 o
   9   8  10        7.85        4.61      2.70 o
  10   8  10       47.92       53.09      8.15 o
  11   8  10        5.81        1.99      3.47 o
  12   8  10        2.83        2.19      6.68 o
 -11   9  10        0.64        0.35      4.38 o
 -10   9  10       13.95       25.12      6.26 o
  -9   9  10        0.01       -2.60      4.34 o
  -8   9  10       15.26       15.50      5.75 o
  -7   9  10        9.73       13.11      8.62 o
  -6   9  10       62.12       56.17      8.09 o
  -5   9  10       34.31       34.85      4.83 o
  -4   9  10       47.53       53.60      5.25 o
  -3   9  10        0.77       -2.46      2.83 o
  -2   9  10        2.08       -2.10      2.74 o
  -1   9  10        2.70        2.68     13.18 o
   0   9  10       30.12       37.85      4.16 o
   1   9  10       32.37       29.14      3.85 o
   2   9  10       44.35       41.28      7.89 o
   3   9  10       56.75       59.57      5.07 o
   4   9  10      211.87      196.63      8.53 o
   5   9  10       10.96       12.96      3.63 o
   6   9  10        0.01        3.16      5.55 o
   7   9  10        0.13       -1.78      3.03 o
   8   9  10       61.85       46.29      6.27 o
   9   9  10        3.22       -0.37      3.62 o
  10   9  10       11.19       14.17      6.62 o
  11   9  10        0.02       21.29      7.29 o
 -10  10  10        1.75       -0.87      4.44 o
  -9  10  10       18.54       26.12      6.91 o
  -8  10  10        1.10       10.08      8.45 o
  -7  10  10       35.21       14.58      8.71 o
  -6  10  10        6.47       12.57      8.22 o
  -5  10  10        2.47        2.92      3.46 o
  -4  10  10        1.30       -0.29      3.22 o
  -3  10  10        1.52        1.72      4.93 o
  -2  10  10        1.23        3.31      3.23 o
  -1  10  10       13.19       15.15      3.71 o
   0  10  10        1.84        2.29      2.80 o
   1  10  10       28.27       25.89      3.89 o
   2  10  10       29.20       26.28      3.91 o
   3  10  10        9.78       10.44      3.55 o
   4  10  10       22.15       13.00      4.14 o
   5  10  10        3.46        4.84      5.46 o
   6  10  10       31.24       24.32      5.06 o
   7  10  10       23.71       29.54      5.44 o
   8  10  10       23.57       30.22      5.72 o
   9  10  10        0.02        3.83      5.46 o
  -8  11  10        4.83        3.19      8.71 o
  -7  11  10       10.55        2.15      8.25 o
  -6  11  10       28.48       17.74     10.25 o
  -5  11  10       35.98       37.64     11.50 o
  -4  11  10        0.02       -3.72      3.72 o
  -3  11  10       37.23       47.50      7.51 o
  -2  11  10       40.79       54.04      5.97 o
  -1  11  10       38.95       43.20      3.89 o
   0  11  10       31.87       53.74      5.52 o
   1  11  10        3.67        2.15      3.32 o
   2  11  10        8.88        6.85      4.84 o
   3  11  10       54.26       65.42      7.06 o
   4  11  10       79.90       68.30     11.50 o
   5  11  10       59.69       63.36      6.82 o
   6  11  10        0.24        2.42      3.73 o
   7  11  10       42.08       47.62     13.08 o
  -4  12  10        1.36        3.32      4.36 o
  -3  12  10       20.50       13.14      6.23 o
  -2  12  10       22.46       31.19      3.39 o
  -1  12  10        0.05        8.36      2.60 o
   0  12  10        3.43        6.27      4.27 o
   1  12  10        1.11       25.96     10.48 o
   2  12  10        2.56        5.19      6.35 o
   3  12  10        3.56        9.27      4.08 o
   4  12  10        2.20        6.64      5.55 o
 -16   1  11        0.00       -3.12      4.34 o
 -15   1  11       13.88       15.28      5.37 o
 -14   1  11        3.03        3.67      3.65 o
 -13   1  11        0.31       -1.82      3.30 o
 -12   1  11       62.22       58.90      5.08 o
 -11   1  11        4.99        4.85      2.62 o
 -10   1  11        0.00        1.71      2.60 o
  -9   1  11       14.47       12.49      2.97 o
  -8   1  11        3.07        3.20      2.03 o
  -7   1  11      223.38      238.28      6.37 o
  -6   1  11        2.91        3.20      1.86 o
  -5   1  11      146.50      160.97      5.00 o
  -4   1  11     1058.92     1100.13     19.82 o
  -3   1  11      670.75      662.62     10.85 o
  -2   1  11       34.49       21.99      2.14 o
  -1   1  11       92.58       72.21      4.27 o
   0   1  11       44.61       49.05      5.46 o
   1   1  11      247.77      224.11      5.34 o
   2   1  11      128.64      107.41      2.85 o
   3   1  11      962.00      991.50     10.98 o
   4   1  11        9.12        9.53      1.44 o
   5   1  11      201.41      174.06      4.06 o
   6   1  11     1497.76     1426.17     15.18 o
   7   1  11      290.38      283.59      5.46 o
   8   1  11        6.42        4.67      1.55 o
   9   1  11       15.13       12.74      2.35 o
  10   1  11       24.55       23.72      3.20 o
  11   1  11       11.64       15.76      3.50 o
  12   1  11        5.44        1.69      3.22 o
  13   1  11        3.06       -0.20      3.52 o
  14   1  11        7.03        2.82      4.67 o
  15   1  11       75.10       90.59      7.01 o
  16   1  11       16.84       23.22      6.42 o
 -16   2  11       27.03       33.84      6.32 o
 -15   2  11        8.87        7.82      5.03 o
 -14   2  11       68.23       69.58      6.97 o
 -13   2  11       89.24       99.30      7.25 o
 -12   2  11        6.52        2.98      3.88 o
 -11   2  11       26.69       30.75      3.55 o
 -10   2  11        5.69        4.77      2.56 o
  -9   2  11      111.93      103.79      4.32 o
  -8   2  11        0.92       -1.85      1.85 o
  -7   2  11        2.11       -0.54      1.76 o
  -6   2  11       30.61       33.71      2.55 o
  -5   2  11       24.61       18.51      1.96 o
  -4   2  11       69.47       82.63      3.71 o
  -3   2  11      266.54      274.51      5.43 o
  -2   2  11      598.37      541.81     11.15 o
  -1   2  11      103.71      122.17      3.67 o
   0   2  11       60.34       53.92      2.34 o
   1   2  11      474.75      552.09      7.92 o
   2   2  11      263.01      243.83      4.22 o
   3   2  11      119.46      142.18      3.40 o
   4   2  11     1237.96     1204.12     13.72 o
   5   2  11      359.63      360.02      5.31 o
   6   2  11       32.17       29.66      1.94 o
   7   2  11       45.33       39.72      2.33 o
   8   2  11      128.40      118.32      3.77 o
   9   2  11       41.55       44.60      3.20 o
  10   2  11      124.75      136.37      5.59 o
  11   2  11       20.12       12.62      3.43 o
  12   2  11        9.38        8.64      3.56 o
  13   2  11        3.45        0.29      3.68 o
  14   2  11       26.68       12.02      5.10 o
  15   2  11        0.49        0.65      4.51 o
  16   2  11        0.21        3.36      6.23 o
 -16   3  11        0.97       -2.01      5.20 o
 -15   3  11        1.72        2.43      4.44 o
 -14   3  11       17.28       10.83      6.06 o
 -13   3  11       36.85       34.04      5.28 o
 -12   3  11       53.72       64.88      5.97 o
 -11   3  11       51.03       52.26      4.58 o
 -10   3  11       70.57       79.41      4.99 o
  -9   3  11      384.75      376.60      8.96 o
  -8   3  11       13.39       10.27      2.35 o
  -7   3  11      175.88      168.32      5.06 o
  -6   3  11       18.44       11.31      1.97 o
  -5   3  11      256.59      244.44      8.00 o
  -4   3  11       60.38       71.35      2.52 o
  -3   3  11       54.11       59.37      2.64 o
  -2   3  11      109.28      101.17      5.16 o
  -1   3  11        2.55        0.02      1.46 o
   0   3  11       11.58       15.37      1.66 o
   1   3  11     2408.93     2367.26     25.56 o
   2   3  11     2404.63     2363.80     22.60 o
   3   3  11      573.88      577.96      7.83 o
   4   3  11      489.14      455.75      6.72 o
   5   3  11      667.83      685.48      8.57 o
   6   3  11       70.99       76.69      2.97 o
   7   3  11      124.90      127.36      3.57 o
   8   3  11      338.79      315.80      6.56 o
   9   3  11      197.82      197.86      5.29 o
  10   3  11       23.01       22.20      4.69 o
  11   3  11      255.12      250.08      8.74 o
  12   3  11        8.87       10.44      4.22 o
  13   3  11       30.00       31.17      5.91 o
  14   3  11       18.23       15.01      5.80 o
  15   3  11        1.96        0.99      5.18 o
 -15   4  11        2.43        4.95      5.49 o
 -14   4  11        5.70        4.35      5.05 o
 -13   4  11        0.94       -2.04      4.59 o
 -12   4  11       13.71        6.85      9.48 o
 -11   4  11        0.02        0.48      2.89 o
 -10   4  11       76.67       93.10      4.79 o
  -9   4  11      131.15      136.45      5.52 o
  -8   4  11      176.28      190.69      8.20 o
  -7   4  11      144.82      151.39      5.08 o
  -6   4  11       36.10       39.87      2.46 o
  -5   4  11      490.78      473.71      7.02 o
  -4   4  11       98.85       87.73      2.86 o
  -3   4  11       20.00       15.30      1.53 o
  -2   4  11      270.99      266.88      4.70 o
  -1   4  11        0.88        0.77      1.16 o
   0   4  11      235.95      236.75      4.80 o
   1   4  11      108.70      113.15      2.88 o
   2   4  11     2564.60     2579.94     30.26 o
   3   4  11        2.35        0.57      1.29 o
   4   4  11      112.32       95.59      2.85 o
   5   4  11     1810.81     1745.01     17.77 o
   6   4  11       29.88       34.71      2.26 o
   7   4  11      417.68      372.41      7.70 o
   8   4  11       10.56        9.43      2.08 o
   9   4  11       58.21       60.98      3.29 o
  10   4  11       42.58       41.66      3.28 o
  11   4  11      117.06      118.55      5.95 o
  12   4  11       59.61       62.00      5.82 o
  13   4  11        8.78        6.16      5.34 o
  14   4  11       11.95       10.59      5.66 o
  15   4  11        0.65        2.26      7.54 o
 -15   5  11       17.34       23.89      6.68 o
 -14   5  11       11.14       11.64      6.16 o
 -13   5  11        1.38        7.73      4.72 o
 -12   5  11       27.74       34.49      5.03 o
 -11   5  11       34.86       24.69      3.85 o
 -10   5  11        0.18       -0.53      2.43 o
  -9   5  11       12.31       10.24      2.88 o
  -8   5  11        0.59        1.22      2.23 o
  -7   5  11        4.51        2.64      1.95 o
  -6   5  11      235.11      251.18      5.09 o
  -5   5  11        0.02       -0.22      1.99 o
  -4   5  11        9.41        3.14      1.42 o
  -3   5  11      107.74      112.71      3.96 o
  -2   5  11        8.53        2.29      1.60 o
  -1   5  11        7.98       12.14      1.53 o
   0   5  11       34.27       22.31      1.76 o
   1   5  11      245.14      240.74      4.37 o
   2   5  11      165.08      142.55      5.08 o
   3   5  11      157.01      165.09      4.83 o
   4   5  11        0.03       -1.49      1.49 o
   5   5  11       46.75       40.35      2.21 o
   6   5  11      848.39      818.67     13.70 o
   7   5  11       88.68       82.97      4.05 o
   8   5  11      261.88      236.50      6.79 o
   9   5  11       63.17       57.52      4.22 o
  10   5  11       25.25       28.59      4.10 o
  11   5  11        1.94       -1.62      2.71 o
  12   5  11        0.06       -2.84      2.84 o
  13   5  11        2.18        3.18      4.03 o
  14   5  11        2.65        4.26      4.27 o
 -14   6  11        0.94        6.76      4.46 o
 -13   6  11        5.09        8.07      4.33 o
 -12   6  11       21.05       19.19      3.99 o
 -11   6  11       15.04       14.57      3.53 o
 -10   6  11       22.54       19.61      2.97 o
  -9   6  11       12.91       11.69      3.46 o
  -8   6  11      391.09      383.23      8.36 o
  -7   6  11        5.70        5.85      2.85 o
  -6   6  11       65.65       64.49      5.35 o
  -5   6  11       14.81       10.29      2.81 o
  -4   6  11      309.09      267.85      7.80 o
  -3   6  11       98.28       93.00      4.67 o
  -2   6  11        7.06       17.54      3.73 o
  -1   6  11       62.20       70.76      4.03 o
   0   6  11      279.98      262.19      7.71 o
   1   6  11      733.41      778.88     14.60 o
   2   6  11       19.36       20.61      2.96 o
   3   6  11      523.16      509.48     11.17 o
   4   6  11      792.82      731.36     14.43 o
   5   6  11       49.55       46.06      4.04 o
   6   6  11        0.33       -1.50      1.50 o
   7   6  11      131.41      133.29      7.02 o
   8   6  11        0.76        0.91      1.97 o
   9   6  11        1.41        0.79      2.30 o
  10   6  11        5.41        2.71      3.09 o
  11   6  11       63.66       59.28      9.95 o
  12   6  11        1.56        5.94      3.54 o
  13   6  11       11.10       10.57      4.06 o
  14   6  11        7.26       25.86      5.96 o
 -13   7  11        8.58       -4.62      7.06 o
 -12   7  11        1.63        7.25      5.98 o
 -11   7  11        5.45        5.35      3.84 o
 -10   7  11       13.39        9.25      3.63 o
  -9   7  11      101.38       97.61      5.85 o
  -8   7  11       17.19       16.06      3.40 o
  -7   7  11        0.09       -0.97      3.54 o
  -6   7  11      152.01      157.89      7.55 o
  -5   7  11       29.44       42.38      5.50 o
  -4   7  11       13.62        9.46      2.75 o
  -3   7  11       28.34       16.73      2.89 o
  -2   7  11       10.56        6.48      2.49 o
  -1   7  11      330.05      291.31      7.55 o
   0   7  11        3.39        8.17      2.30 o
   1   7  11        0.08       -1.68      1.68 o
   2   7  11       10.79        6.63      1.92 o
   3   7  11       24.41       27.58      2.97 o
   4   7  11       27.53       31.65      3.62 o
   5   7  11      156.71      145.93      5.71 o
   6   7  11        3.50        2.94      2.30 o
   7   7  11        0.70       -2.07      2.07 o
   8   7  11       25.73       20.55      3.52 o
   9   7  11       32.14       35.10      4.28 o
  10   7  11        9.16        7.78      4.03 o
  11   7  11        0.17       -0.03      2.65 o
  12   7  11       27.00       24.87      3.92 o
  13   7  11       45.41       55.91      5.08 o
 -12   8  11        4.34        5.02      4.83 o
 -11   8  11       26.14       40.78     10.08 o
 -10   8  11       19.33       25.91      4.78 o
  -9   8  11        0.25       10.61      3.62 o
  -8   8  11        0.73       -1.46      2.87 o
  -7   8  11        1.14       -0.55      3.23 o
  -6   8  11        1.29        5.06      3.21 o
  -5   8  11       13.81       10.22      2.77 o
  -4   8  11       30.58       29.20      2.56 o
  -3   8  11        0.05       -1.56      1.56 o
  -2   8  11       56.10       55.89      3.39 o
  -1   8  11       17.01       20.64      5.77 o
   0   8  11      104.29       98.18      9.01 o
   1   8  11       32.03       25.23      5.55 o
   2   8  11       81.64       78.16      5.48 o
   3   8  11       23.57       25.28      2.67 o
   4   8  11      128.15      107.26      7.18 o
   5   8  11        2.23        2.50      1.68 o
   6   8  11       22.72       15.93      2.64 o
   7   8  11       42.63       31.47      3.56 o
   8   8  11        0.31        0.41      2.49 o
   9   8  11        0.36        1.92      4.24 o
  10   8  11       19.16       18.56      4.10 o
  11   8  11       11.64       16.54      5.49 o
  12   8  11        0.14        5.72      7.20 o
 -11   9  11       13.05       15.81      3.79 o
 -10   9  11       18.08       22.34      8.09 o
  -9   9  11       10.95       33.27      6.57 o
  -8   9  11        2.26        6.68      8.71 o
  -7   9  11       67.37       52.37     12.05 o
  -6   9  11        3.12        3.50      4.99 o
  -5   9  11       91.93      103.04      9.84 o
  -4   9  11       28.67       27.21      4.70 o
  -3   9  11       88.27       83.90      6.20 o
  -2   9  11       15.62       22.25      4.67 o
  -1   9  11       37.47       31.99      6.86 o
   0   9  11        5.58        5.35      2.93 o
   1   9  11        1.87        1.19      2.50 o
   2   9  11        1.47        1.20      2.71 o
   3   9  11        0.23       -1.15      2.65 o
   4   9  11        5.24       -3.48      3.48 o
   5   9  11       10.28       12.74      6.65 o
   6   9  11       54.82       62.71     12.78 o
   7   9  11       21.94       14.44      5.08 o
   8   9  11       15.94        9.20      4.26 o
   9   9  11        0.10       -2.03      4.62 o
  10   9  11       11.99       14.29      6.33 o
  11   9  11        2.41        4.99      5.95 o
  -9  10  11       14.12        4.53      7.78 o
  -8  10  11        9.34       17.34      9.58 o
  -7  10  11        5.56        5.81      8.54 o
  -6  10  11        2.94        1.45      8.10 o
  -5  10  11       36.76       37.71      7.78 o
  -4  10  11        9.77        8.48      3.82 o
  -3  10  11        0.25       -0.71      3.07 o
  -2  10  11        0.03        0.59      3.30 o
  -1  10  11        6.62        4.03      3.44 o
   0  10  11        4.55        5.61      2.77 o
   1  10  11        0.25       -1.33      3.09 o
   2  10  11       32.92       48.30     13.76 o
   3  10  11       52.40       52.63      5.83 o
   4  10  11       13.95       14.75      4.23 o
   5  10  11      169.75      186.40     14.74 o
   6  10  11        1.36        7.72      4.17 o
   7  10  11       20.23       20.41      5.30 o
   8  10  11       11.70        7.22      6.53 o
   9  10  11       27.62       24.13      7.75 o
  -7  11  11        3.80        4.94      9.58 o
  -6  11  11        0.06        9.79      9.18 o
  -5  11  11        4.10       -6.16      8.42 o
  -4  11  11       11.21       29.33     11.76 o
  -3  11  11        3.57       20.19      7.59 o
  -2  11  11        1.87        3.30      4.04 o
  -1  11  11        0.30        2.15      2.63 o
   0  11  11        2.96        2.05      2.91 o
   1  11  11        4.39        5.29      4.46 o
   2  11  11        0.37        7.44      3.83 o
   3  11  11        0.01        8.84      3.82 o
   4  11  11       24.31       27.08      7.14 o
   5  11  11        9.87        9.76      4.41 o
   6  11  11       10.08       14.73      8.74 o
   7  11  11        7.24        9.90      6.33 o
  -3  12  11       25.50       28.76      5.56 o
  -2  12  11       13.33       18.47      3.24 o
  -1  12  11        0.50        3.60      2.78 o
   0  12  11        5.98        5.88      2.85 o
   1  12  11       25.18       36.58      7.87 o
   2  12  11       20.40       20.43      4.69 o
   3  12  11        0.20        5.21      4.02 o
 -16   0  12        5.95        6.61      6.59 o
 -15   0  12        0.18        6.73      6.04 o
 -14   0  12        4.18        4.75      5.55 o
 -13   0  12        0.21       -2.03      5.00 o
 -12   0  12        0.00        1.82      4.59 o
 -11   0  12        3.80       -0.92      3.94 o
 -10   0  12       18.86       27.40      5.38 o
  -9   0  12      253.92      236.41     10.90 o
  -8   0  12      523.66      525.22     16.70 o
  -7   0  12      149.31      144.39     14.52 o
  -6   0  12      503.38      457.16     14.32 o
  -5   0  12       55.88       57.26      5.15 o
  -4   0  12       15.72       20.95      3.08 o
  -3   0  12       28.66       36.26      3.42 o
  -2   0  12       84.55      106.53      5.37 o
  -1   0  12       68.74       50.92      4.38 o
   0   0  12      194.49      188.11      7.92 o
   1   0  12       66.37       77.55      4.64 o
   2   0  12       85.56       86.01      3.99 o
   3   0  12      264.96      254.04      9.99 o
   4   0  12      139.47      164.68      4.95 o
   5   0  12       52.36       47.16      3.33 o
   6   0  12       26.06       18.81      2.59 o
   7   0  12      283.75      303.40      8.14 o
   8   0  12       74.94       76.02      4.37 o
   9   0  12      143.72      144.11      7.52 o
  10   0  12       19.98       19.82      5.26 o
  11   0  12       16.47       25.31      5.65 o
  12   0  12       21.26       12.27      7.61 o
  13   0  12        2.59        1.72      5.24 o
  14   0  12       32.62       40.96     10.66 o
  15   0  12       56.79       72.91      9.36 o
 -16   1  12       44.64       44.44     12.19 o
 -15   1  12        1.24        5.87      4.99 o
 -14   1  12        1.15        0.18      3.72 o
 -13   1  12       16.53       12.81      3.94 o
 -12   1  12        6.04        8.38      3.65 o
 -11   1  12       52.35       59.97      4.33 o
 -10   1  12        3.12        3.94      2.82 o
  -9   1  12      181.04      182.60      6.94 o
  -8   1  12      252.12      250.45      7.78 o
  -7   1  12        8.30       11.92      2.74 o
  -6   1  12       12.85       11.28      2.68 o
  -5   1  12       19.56       23.52      2.54 o
  -4   1  12      107.79      125.71      5.88 o
  -3   1  12      742.09      765.72     13.85 o
  -2   1  12       21.94       21.97      2.30 o
  -1   1  12     2458.65     2390.85     34.26 o
   0   1  12      378.78      378.63      7.59 o
   1   1  12      133.75      118.05      3.64 o
   2   1  12       33.95       41.33      2.39 o
   3   1  12     1492.15     1455.80     15.21 o
   4   1  12       16.04       15.90      1.60 o
   5   1  12      324.62      358.11      5.75 o
   6   1  12       95.26       86.03      2.90 o
   7   1  12        4.12        5.48      1.55 o
   8   1  12       31.39       32.30      2.48 o
   9   1  12      119.84      117.01      4.02 o
  10   1  12       19.46       20.73      3.65 o
  11   1  12       35.78       40.44      4.47 o
  12   1  12        1.22        0.00      3.29 o
  13   1  12        4.87        7.96      3.86 o
  14   1  12       17.98       28.98      4.99 o
  15   1  12       14.27       15.59      4.70 o
 -15   2  12       32.39       38.61      6.24 o
 -14   2  12       23.81       11.55      5.24 o
 -13   2  12        0.11       -4.04      4.04 o
 -12   2  12       55.37       56.63      5.98 o
 -11   2  12       17.43       14.10      3.09 o
 -10   2  12      281.21      277.73      7.80 o
  -9   2  12        7.17        3.68      2.49 o
  -8   2  12        4.09        0.89      2.20 o
  -7   2  12        2.22        2.98      2.56 o
  -6   2  12      282.37      280.66      7.68 o
  -5   2  12       25.98       34.23      2.95 o
  -4   2  12        1.24        5.94      1.60 o
  -3   2  12       62.42       60.03      4.76 o
  -2   2  12       90.43      101.51      4.53 o
  -1   2  12      188.13      166.48      4.41 o
   0   2  12      227.83      211.44      5.65 o
   1   2  12       77.63       72.71      2.74 o
   2   2  12       36.73       32.83      1.87 o
   3   2  12      455.12      431.79      5.89 o
   4   2  12      233.18      235.57      4.73 o
   5   2  12       61.09       60.00      2.62 o
   6   2  12      630.64      645.95      8.50 o
   7   2  12       16.39        8.53      1.66 o
   8   2  12       16.53       12.17      1.96 o
   9   2  12        0.26        2.40      2.07 o
  10   2  12       24.71       27.34      3.46 o
  11   2  12        3.36        5.73      4.01 o
  12   2  12        3.02        5.83      3.40 o
  13   2  12        9.23       13.01      4.68 o
  14   2  12        1.42        0.60      4.64 o
  15   2  12       20.45       21.76      5.77 o
 -15   3  12       17.18       12.04      5.30 o
 -14   3  12        2.34       -4.06      4.06 o
 -13   3  12       14.82        9.22      4.48 o
 -12   3  12        2.33        2.76      3.94 o
 -11   3  12       47.75       46.29      4.54 o
 -10   3  12        8.27        7.22      3.19 o
  -9   3  12       32.94       30.08      3.45 o
  -8   3  12       18.10       13.99      2.84 o
  -7   3  12        0.00       -2.12      2.12 o
  -6   3  12       20.85       25.10      3.17 o
  -5   3  12       25.36       31.44      2.79 o
  -4   3  12       65.87       54.80      2.43 o
  -3   3  12        0.26        1.30      1.44 o
  -2   3  12       77.17       94.59      3.41 o
  -1   3  12      386.55      377.10      6.30 o
   0   3  12      528.60      468.66      7.26 o
   1   3  12      126.86      120.73      3.95 o
   2   3  12        1.69        2.18      1.25 o
   3   3  12      856.73      812.88     11.06 o
   4   3  12        2.55        0.63      1.16 o
   5   3  12      285.84      282.09      5.61 o
   6   3  12        0.31        2.40      1.48 o
   7   3  12       95.74       97.93      3.26 o
   8   3  12       88.98       87.51      3.78 o
   9   3  12       11.52       11.63      2.21 o
  10   3  12       15.25       17.84      2.97 o
  11   3  12        3.85        4.63      3.26 o
  12   3  12        3.85       -2.12      3.94 o
  13   3  12        6.33        2.80      4.24 o
  14   3  12        0.08       -0.51      5.02 o
  15   3  12        2.79        4.47      5.58 o
 -15   4  12       11.82       10.18     14.13 o
 -14   4  12       13.41       12.02      7.72 o
 -13   4  12        9.86       14.20      5.48 o
 -12   4  12       49.39       47.14      6.97 o
 -11   4  12       34.10       32.82      4.19 o
 -10   4  12       38.80       35.44      4.92 o
  -9   4  12       53.86       47.53      3.77 o
  -8   4  12        7.04        5.47      2.57 o
  -7   4  12       79.04       72.95      3.80 o
  -6   4  12       25.24       16.46      2.78 o
  -5   4  12        6.83        5.39      1.69 o
  -4   4  12        0.03       -1.21      1.66 o
  -3   4  12      137.27      129.55      3.61 o
  -2   4  12        0.90        0.70      1.42 o
  -1   4  12        6.11       11.69      1.84 o
   0   4  12      102.44      108.26      4.85 o
   1   4  12        1.10        2.45      1.78 o
   2   4  12      531.61      527.36      7.37 o
   3   4  12        3.76        3.01      1.61 o
   4   4  12      204.73      187.07      4.49 o
   5   4  12      648.03      636.55      9.52 o
   6   4  12        0.24       -0.83      1.79 o
   7   4  12      294.31      266.96      6.95 o
   8   4  12        0.33        1.77      2.02 o
   9   4  12       48.35       43.70      3.05 o
  10   4  12        1.97       -2.28      2.28 o
  11   4  12        0.24       -2.62      2.62 o
  12   4  12       40.48       37.36      5.20 o
  13   4  12       33.42       24.58      5.09 o
  14   4  12       12.26       14.51      4.67 o
  15   4  12        2.57        7.29      4.60 o
 -14   5  12       10.29        8.24     11.19 o
 -13   5  12       19.06       14.08      5.22 o
 -12   5  12        2.61        0.54      6.35 o
 -11   5  12        1.41       -1.85      3.02 o
 -10   5  12       19.54       19.39      3.22 o
  -9   5  12       28.14       30.67      3.36 o
  -8   5  12        3.83        3.53      2.31 o
  -7   5  12       62.92       48.92      3.58 o
  -6   5  12      201.90      179.44      4.88 o
  -5   5  12      267.35      239.57      5.17 o
  -4   5  12        8.50       10.70      1.72 o
  -3   5  12       17.12       17.51      2.09 o
  -2   5  12       18.48       13.59      1.72 o
  -1   5  12      379.57      355.12      7.87 o
   0   5  12       87.35      106.33      3.40 o
   1   5  12     1924.56     1854.56     22.64 o
   2   5  12      302.90      279.97      5.33 o
   3   5  12       14.28        8.84      1.85 o
   4   5  12      104.88       89.92      3.26 o
   5   5  12        8.00        6.82      1.81 o
   6   5  12        1.45       -0.92      3.85 o
   7   5  12       60.87       60.09      3.91 o
   8   5  12        6.54        5.50      3.20 o
   9   5  12        3.57        0.62      2.19 o
  10   5  12       49.52       57.84      5.16 o
  11   5  12       43.92       55.49      7.12 o
  12   5  12       32.66       34.16      4.88 o
  13   5  12       37.07       34.53      5.26 o
  14   5  12        0.04        1.25      4.15 o
 -14   6  12        0.87        6.66      4.54 o
 -13   6  12        9.94        6.49      4.42 o
 -12   6  12        1.51        2.22      3.39 o
 -11   6  12       11.55        9.91      3.17 o
 -10   6  12       19.67       16.75      3.09 o
  -9   6  12       35.70       33.80      3.14 o
  -8   6  12       53.39       48.07      2.69 o
  -7   6  12        0.19       -1.46      1.95 o
  -6   6  12       25.30       23.80      6.53 o
  -5   6  12        3.30        1.30      3.16 o
  -4   6  12        3.74       -2.32      2.37 o
  -3   6  12       14.42       15.39      2.94 o
  -2   6  12       69.97       91.13      5.69 o
  -1   6  12      145.53      121.32      6.46 o
   0   6  12      767.47      733.79     17.22 o
   1   6  12       62.04       50.44      3.82 o
   2   6  12       43.77       47.66      3.76 o
   3   6  12        6.34        7.71      2.56 o
   4   6  12      252.86      225.36      7.33 o
   5   6  12      148.47      140.63      5.49 o
   6   6  12       27.76       28.38      2.27 o
   7   6  12       57.30       56.39      3.43 o
   8   6  12        7.23        7.38      2.38 o
   9   6  12        1.27        3.98      2.63 o
  10   6  12       19.51       20.75      3.87 o
  11   6  12        8.19        5.91      3.63 o
  12   6  12       17.37       20.49      4.34 o
  13   6  12       17.45       19.15      5.45 o
 -13   7  12       29.81       15.16      8.13 o
 -12   7  12        0.28        3.91      5.16 o
 -11   7  12       30.42       33.97      6.42 o
 -10   7  12        8.89        0.86      4.36 o
  -9   7  12        2.38        5.04      3.14 o
  -8   7  12       42.04       24.89      3.83 o
  -7   7  12        6.51        7.83      6.70 o
  -6   7  12       70.45       74.81      7.53 o
  -5   7  12        0.45       -2.91      2.91 o
  -4   7  12       56.83       59.74      4.43 o
  -3   7  12       13.32        4.52      2.57 o
  -2   7  12        4.21        6.96      3.42 o
  -1   7  12       24.71       14.50      3.27 o
   0   7  12       67.76       46.92      5.73 o
   1   7  12      102.35      104.28      4.90 o
   2   7  12      225.99      230.16      7.21 o
   3   7  12       84.82       82.34      4.56 o
   4   7  12      122.05      120.08      6.96 o
   5   7  12        0.88        1.38      2.26 o
   6   7  12        2.53        2.66      2.70 o
   7   7  12       12.97       13.08      3.02 o
   8   7  12        0.76       -2.75      3.40 o
   9   7  12        4.42        4.24      3.14 o
  10   7  12       19.43       20.94      7.78 o
  11   7  12        0.25        1.41      2.83 o
  12   7  12       20.74       21.71      3.97 o
 -12   8  12       46.84       56.57     11.08 o
 -11   8  12       13.93       17.15      4.42 o
 -10   8  12        0.02       -0.86      3.61 o
  -9   8  12        1.53        7.63      3.71 o
  -8   8  12        0.02        0.57      3.54 o
  -7   8  12       63.02       64.98      6.85 o
  -6   8  12       61.41       87.05      5.97 o
  -5   8  12        5.17        9.42      3.51 o
  -4   8  12        0.52       -2.71      2.71 o
  -3   8  12       24.28       32.04      3.91 o
  -2   8  12       32.93       37.80      2.73 o
  -1   8  12       23.69       21.19      2.50 o
   0   8  12       36.75       47.77      4.51 o
   1   8  12        2.25        2.01      1.69 o
   2   8  12        6.09        7.99      1.85 o
   3   8  12       31.52       21.21      2.26 o
   4   8  12        0.13       -0.65      2.03 o
   5   8  12        4.65        3.85      2.50 o
   6   8  12        0.01        2.01      2.47 o
   7   8  12       39.08       40.19      4.53 o
   8   8  12        2.96        4.50      2.97 o
   9   8  12        0.14       -1.53      2.84 o
  10   8  12        0.44        3.86      3.52 o
  11   8  12        0.73        1.18      6.26 o
 -10   9  12        4.96       17.60      3.81 o
  -9   9  12        4.13       13.39      9.06 o
  -8   9  12        7.15        5.98      7.72 o
  -7   9  12        0.00       -2.13      4.94 o
  -6   9  12       57.39       68.70      9.05 o
  -5   9  12        6.84        2.28      5.25 o
  -4   9  12       46.99       40.31     13.29 o
  -3   9  12        0.04       -3.60      4.85 o
  -2   9  12        0.11        4.86      3.34 o
  -1   9  12        0.24       -0.44      7.19 o
   0   9  12        3.14        1.92      2.83 o
   1   9  12       10.88       10.00      3.37 o
   2   9  12        1.37        3.12      2.87 o
   3   9  12       29.58       27.63      4.30 o
   4   9  12       33.00       37.19      7.90 o
   5   9  12        0.86       -1.21      3.32 o
   6   9  12        1.85        7.26      3.82 o
   7   9  12        3.46        5.50      3.77 o
   8   9  12       64.27       73.60      7.72 o
   9   9  12        1.00        2.29      4.47 o
  10   9  12       23.52       25.41      7.14 o
  -9  10  12        1.38        9.06      8.16 o
  -8  10  12        0.82       10.80      8.94 o
  -7  10  12        1.96       -1.31      7.72 o
  -6  10  12        1.54       -1.48      8.57 o
  -5  10  12        0.12       -3.95      5.10 o
  -4  10  12        6.13        9.79      6.24 o
  -3  10  12        0.10        0.65      4.96 o
  -2  10  12        0.58        8.77      3.86 o
  -1  10  12        2.48        4.24      4.40 o
   0  10  12        0.00        0.51      2.93 o
   1  10  12       53.45       45.48      5.37 o
   2  10  12       66.65       55.74     11.73 o
   3  10  12        5.75        7.57      3.98 o
   4  10  12       32.91       53.75     15.94 o
   5  10  12       39.39       33.78      5.72 o
   6  10  12        4.04        8.58     12.69 o
   7  10  12        0.31       -2.67      3.47 o
   8  10  12        1.05        7.10      4.11 o
  -6  11  12        2.04        0.81      8.86 o
  -5  11  12       55.40       52.13     13.91 o
  -4  11  12        0.00        1.77      8.51 o
  -3  11  12       22.53       27.41     11.99 o
  -2  11  12       32.16       46.84      6.58 o
  -1  11  12       51.00       68.88      6.71 o
   0  11  12        0.01        5.29      3.05 o
   1  11  12      126.69      134.82      8.76 o
   2  11  12        9.44       21.22      5.53 o
   3  11  12        3.48        6.33      7.80 o
   4  11  12        0.10        7.29      3.94 o
   5  11  12        1.27        3.28      3.80 o
   6  11  12        0.66       -3.54      3.77 o
   0  12  12       92.84      115.99     18.88 o
 -15   1  13        5.40        1.75      4.84 o
 -14   1  13       49.61       49.37      6.62 o
 -13   1  13       12.38       14.94      4.13 o
 -12   1  13       93.57       89.73      6.61 o
 -11   1  13        4.10        1.75      2.75 o
 -10   1  13        1.98        1.93      2.93 o
  -9   1  13       19.35       18.72      3.47 o
  -8   1  13      190.98      185.36      6.93 o
  -7   1  13        0.43        1.90      2.52 o
  -6   1  13        2.83        0.85      2.27 o
  -5   1  13       30.26       27.14      3.16 o
  -4   1  13      373.72      376.00      8.85 o
  -3   1  13      689.37      693.20     11.78 o
  -2   1  13       35.94       42.84      3.01 o
  -1   1  13       18.44       17.29      3.70 o
   0   1  13       15.55       13.69      2.46 o
   1   1  13       32.80       36.83      2.28 o
   2   1  13       25.00       19.64      1.85 o
   3   1  13       45.41       38.31      2.23 o
   4   1  13       62.74       62.02      2.48 o
   5   1  13       13.07       16.75      1.79 o
   6   1  13       41.76       34.99      2.17 o
   7   1  13      132.95      138.95      3.95 o
   8   1  13      140.28      124.44      4.12 o
   9   1  13      149.13      149.48      4.62 o
  10   1  13       11.44        4.07      3.10 o
  11   1  13       68.56       66.61      7.70 o
  12   1  13       14.15       16.30      4.06 o
  13   1  13       18.40       23.00      4.44 o
  14   1  13       10.55        6.28      4.24 o
  15   1  13        1.13       -3.03      3.74 o
 -15   2  13       19.44        6.73      5.13 o
 -14   2  13        5.50        3.74      4.77 o
 -13   2  13       14.94       13.18      4.84 o
 -12   2  13       70.40       66.98      6.51 o
 -11   2  13        0.77       -2.97      2.97 o
 -10   2  13        0.02        2.44      2.48 o
  -9   2  13       15.52       12.22      3.25 o
  -8   2  13       56.32       58.20      4.30 o
  -7   2  13        0.13       -1.45      2.19 o
  -6   2  13       37.66       39.47      4.57 o
  -5   2  13        5.50        1.79      2.18 o
  -4   2  13        5.41        7.48      3.10 o
  -3   2  13      248.37      227.62      9.50 o
  -2   2  13      176.67      172.33      4.74 o
  -1   2  13        1.12        0.69      1.61 o
   0   2  13      123.98      134.24      3.89 o
   1   2  13      330.04      321.03      5.59 o
   2   2  13        2.21        3.82      1.92 o
   3   2  13      220.58      231.69      4.86 o
   4   2  13      150.26      138.43      3.59 o
   5   2  13        0.38       -1.35      1.35 o
   6   2  13       62.82       52.12      2.65 o
   7   2  13      146.84      125.98      3.82 o
   8   2  13        0.19        1.55      1.52 o
   9   2  13        0.21       -1.91      1.91 o
  10   2  13      235.13      255.01      8.60 o
  11   2  13       12.66       10.38      3.56 o
  12   2  13       83.62       74.06      8.35 o
  13   2  13      192.40      192.16      9.84 o
  14   2  13        0.02        3.18      4.77 o
  15   2  13       10.46       10.61      5.06 o
 -15   3  13        0.57        0.20      4.52 o
 -14   3  13        3.83        4.47      4.85 o
 -13   3  13       20.75       23.54      5.38 o
 -12   3  13       57.54       50.23      5.85 o
 -11   3  13        0.16        1.70      3.11 o
 -10   3  13        3.36        0.60      2.91 o
  -9   3  13        3.21        1.41      2.84 o
  -8   3  13        8.53        6.83      3.04 o
  -7   3  13       58.52       53.83      4.24 o
  -6   3  13        3.59        3.13      2.33 o
  -5   3  13        2.59        2.02      2.18 o
  -4   3  13      372.28      354.12      7.17 o
  -3   3  13       18.72       18.34      2.10 o
  -2   3  13     2367.38     2350.30     27.99 o
  -1   3  13      587.24      609.36      8.93 o
   0   3  13       69.29       66.26      2.83 o
   1   3  13        1.14       -1.46      1.46 o
   2   3  13        0.76       -0.06      1.36 o
   3   3  13      734.52      744.60      9.88 o
   4   3  13       15.60       14.72      2.05 o
   5   3  13      464.87      436.72      7.50 o
   6   3  13       31.64       30.97      2.37 o
   7   3  13      195.75      173.99      4.67 o
   8   3  13        0.15        1.51      1.94 o
   9   3  13      131.52      151.79      5.34 o
  10   3  13        2.35        0.04      2.31 o
  11   3  13       93.29      110.38      6.29 o
  12   3  13        5.61       12.93      4.53 o
  13   3  13        0.46        0.52      4.16 o
  14   3  13        1.94       -0.13      5.33 o
  15   3  13        8.12        3.02      5.88 o
 -14   4  13        6.75        3.29      7.19 o
 -13   4  13        1.25       15.64      5.57 o
 -12   4  13        4.57        5.35      4.76 o
 -11   4  13        0.07       -0.75      2.97 o
 -10   4  13       34.28       29.61      4.03 o
  -9   4  13       78.63       77.41      4.59 o
  -8   4  13       19.92       19.81      3.18 o
  -7   4  13       78.66       66.76      6.78 o
  -6   4  13      187.37      170.38      8.04 o
  -5   4  13      184.74      193.61      6.88 o
  -4   4  13       64.26       72.96      3.58 o
  -3   4  13      639.82      662.05     13.45 o
  -2   4  13        4.30        8.37      2.11 o
  -1   4  13        1.10        0.55      1.79 o
   0   4  13      625.31      658.23     12.01 o
   1   4  13       63.87       69.89      3.50 o
   2   4  13     1039.69     1024.58     14.22 o
   3   4  13       70.33       62.64      4.11 o
   4   4  13      235.80      212.44      5.42 o
   5   4  13       56.43       48.70      2.92 o
   6   4  13      181.05      198.01      5.87 o
   7   4  13        9.06        6.19      2.26 o
   8   4  13        3.93        8.91      2.30 o
   9   4  13       78.09       80.07      4.20 o
  10   4  13        4.03        6.01      2.59 o
  11   4  13       18.84       11.20      3.59 o
  12   4  13       64.31       77.70      7.29 o
  13   4  13        0.01       -1.64      4.09 o
  14   4  13        1.54        3.82      4.55 o
 -14   5  13        3.88       10.88      5.51 o
 -13   5  13        4.21       -0.80      4.33 o
 -12   5  13       33.78       31.42      5.09 o
 -11   5  13       17.56       14.45      4.50 o
 -10   5  13       27.88       12.97      3.54 o
  -9   5  13        1.82        3.41      2.51 o
  -8   5  13       10.14       10.97      3.13 o
  -7   5  13        5.37       -0.53      2.57 o
  -6   5  13       26.15       36.43      3.65 o
  -5   5  13       94.79      103.07      3.91 o
  -4   5  13        0.14       -1.70      1.70 o
  -3   5  13       54.69       51.18      3.61 o
  -2   5  13      278.70      242.83      5.32 o
  -1   5  13      665.71      700.32     11.10 o
   0   5  13       97.62      114.90      3.82 o
   1   5  13      313.30      328.29      6.82 o
   2   5  13        7.88        4.87      1.82 o
   3   5  13     1247.03     1264.71     15.70 o
   4   5  13      288.55      275.12      5.74 o
   5   5  13        7.90        2.28      2.22 o
   6   5  13       54.90       60.12      3.78 o
   7   5  13      218.94      201.40      6.37 o
   8   5  13       11.83        9.55      2.59 o
   9   5  13       12.77       14.13      2.87 o
  10   5  13        6.85       11.48      3.67 o
  11   5  13        0.75        5.43      3.57 o
  12   5  13       22.86       24.91      5.89 o
  13   5  13        6.75        5.33      8.93 o
  14   5  13       23.00       26.38      6.49 o
 -13   6  13        5.43        2.23      4.35 o
 -12   6  13        5.44        1.36      3.34 o
 -11   6  13       27.08       24.16      3.78 o
 -10   6  13       20.35       20.96      3.53 o
  -9   6  13        7.97        8.88      2.91 o
  -8   6  13        4.27        0.65      2.37 o
  -7   6  13       76.15       59.19      3.05 o
  -6   6  13        4.80        0.27      3.28 o
  -5   6  13      122.61      130.01      7.29 o
  -4   6  13       15.30       20.00      3.89 o
  -3   6  13       85.90       80.18      7.19 o
  -2   6  13       78.21       69.08      8.53 o
  -1   6  13      239.44      256.82      9.41 o
   0   6  13       45.54       52.24      4.85 o
   1   6  13      183.91      189.32      6.74 o
   2   6  13       23.04       13.97      2.90 o
   3   6  13      660.62      640.26     19.25 o
   4   6  13       17.02       10.42      2.85 o
   5   6  13       16.11       16.44      1.87 o
   6   6  13        0.01       -1.67      1.67 o
   7   6  13        0.03       -0.65      2.07 o
   8   6  13       78.39       81.01      4.29 o
   9   6  13        3.92        2.01      2.66 o
  10   6  13        6.61        5.38      3.46 o
  11   6  13       27.59       31.41      4.79 o
  12   6  13       42.28       47.82      5.43 o
  13   6  13        0.45        7.77      5.11 o
 -12   7  13       24.78       21.72      6.33 o
 -11   7  13       42.54       54.44      7.47 o
 -10   7  13        7.14       10.58      4.24 o
  -9   7  13       13.14        9.29      4.12 o
  -8   7  13        9.57        5.20      3.82 o
  -7   7  13       26.71       22.44      4.55 o
  -6   7  13       71.32       73.84      5.93 o
  -5   7  13       25.56       19.92      4.15 o
  -4   7  13      132.20      129.08      7.19 o
  -3   7  13        3.53        2.90      2.69 o
  -2   7  13        0.38        0.05      2.48 o
  -1   7  13      240.59      256.85     10.04 o
   0   7  13       42.48       36.95      4.39 o
   1   7  13      284.78      303.45      8.56 o
   2   7  13       76.67       95.50      5.12 o
   3   7  13        5.86        7.27      2.68 o
   4   7  13        0.05       -1.00      2.69 o
   5   7  13       17.40       25.46      3.42 o
   6   7  13       32.86       27.28      3.61 o
   7   7  13        5.75        7.61      2.73 o
   8   7  13        0.14        0.49      2.75 o
   9   7  13        0.31        7.18      5.56 o
  10   7  13        0.15        4.99      4.26 o
  11   7  13        2.20        5.12      4.49 o
  12   7  13        0.04        4.36      3.24 o
 -11   8  13        9.72       19.73      5.86 o
 -10   8  13       33.80       48.32      6.79 o
  -9   8  13       19.65       29.36      5.96 o
  -8   8  13       82.28      102.53      7.08 o
  -7   8  13        2.94        8.52      3.85 o
  -6   8  13        0.49        3.49      3.55 o
  -5   8  13       45.30       42.55      4.90 o
  -4   8  13       10.36       11.53      4.08 o
  -3   8  13       35.87       28.46      4.19 o
  -2   8  13        3.83        5.68      2.71 o
  -1   8  13       44.96       33.49      4.04 o
   0   8  13        0.22       -1.96      2.65 o
   1   8  13       19.05       14.49      2.96 o
   2   8  13       12.48       12.67      2.72 o
   3   8  13        4.33        6.52      2.55 o
   4   8  13       24.99       29.33      3.37 o
   5   8  13       71.14       66.87      4.44 o
   6   8  13        8.16        8.66      2.99 o
   7   8  13       24.92       23.78      3.73 o
   8   8  13       70.89       69.29      5.30 o
   9   8  13        0.00        2.27      2.96 o
  10   8  13        2.01        4.37      3.80 o
  11   8  13        8.36        8.47      4.02 o
 -10   9  13       33.86       47.59      5.88 o
  -9   9  13        1.81       11.60      4.28 o
  -8   9  13        5.19       10.79      3.90 o
  -7   9  13        0.65       -1.01      4.99 o
  -6   9  13       26.62       43.95      8.19 o
  -5   9  13       66.86       86.12     13.72 o
  -4   9  13       27.32       28.88      7.27 o
  -3   9  13       36.38       35.70      7.28 o
  -2   9  13        0.03        0.64      4.98 o
  -1   9  13        9.80       15.32      6.05 o
   0   9  13       21.86       23.36      4.33 o
   1   9  13       26.48       19.49      4.05 o
   2   9  13       32.91       29.97      5.79 o
   3   9  13        2.54        1.38      5.78 o
   4   9  13        4.37        1.50      3.39 o
   5   9  13        0.11        3.74      3.82 o
   6   9  13        1.44        1.26      3.78 o
   7   9  13        0.15        3.82      4.25 o
   8   9  13        0.08        3.26     11.30 o
   9   9  13        2.68       10.92      6.36 o
  -8  10  13        9.83        4.68      8.60 o
  -7  10  13        8.50       -5.69      7.75 o
  -6  10  13        0.05        9.64      8.83 o
  -5  10  13       18.00       14.67      9.79 o
  -4  10  13        0.37       -7.29      7.29 o
  -3  10  13        6.88        8.31      8.10 o
  -2  10  13        1.60       -5.90      5.90 o
  -1  10  13        3.16        3.61      3.53 o
   0  10  13        0.06        3.62      3.44 o
   1  10  13       16.03       11.51      4.08 o
   2  10  13       15.64       18.35      4.61 o
   3  10  13       17.28       19.14      6.90 o
   4  10  13        7.35        6.21      4.05 o
   5  10  13       63.81       80.46      7.79 o
   6  10  13       14.79       17.48      5.04 o
   7  10  13       58.70       67.88      7.70 o
   8  10  13        0.48        4.76      6.68 o
  -5  11  13        1.46        3.40      7.90 o
  -4  11  13        5.04       12.46      9.87 o
  -3  11  13       31.46       31.28     12.78 o
  -2  11  13        0.92        4.18      7.72 o
  -1  11  13        0.19        2.93      3.92 o
   0  11  13        1.99        2.40      3.84 o
   1  11  13        3.21        2.95      6.81 o
   2  11  13       14.77        9.39      4.14 o
   3  11  13       11.84       14.56      8.99 o
   4  11  13        7.37        4.86      4.88 o
   5  11  13        5.60        7.60      4.19 o
 -15   0  14       37.41       37.32      8.12 o
 -14   0  14       22.02       22.48      8.02 o
 -13   0  14        3.83       10.15      8.41 o
 -12   0  14       14.34        7.52      6.08 o
 -11   0  14      125.43      138.51      9.82 o
 -10   0  14       37.97       27.30      5.80 o
  -9   0  14       52.65       44.70      6.36 o
  -8   0  14       14.19       15.47      4.86 o
  -7   0  14      745.04      756.39     21.27 o
  -6   0  14      111.21      105.15      7.35 o
  -5   0  14      973.04      976.52     24.77 o
  -4   0  14      215.79      201.47      9.44 o
  -3   0  14     1709.95     1789.62     38.96 o
  -2   0  14      851.74      822.82     21.22 o
  -1   0  14       33.61       40.44      5.02 o
   0   0  14      171.83      153.35      9.19 o
   1   0  14      508.93      494.93     10.70 o
   2   0  14        0.66        0.74      1.93 o
   3   0  14      451.18      452.18     10.17 o
   4   0  14       39.08       23.56      3.82 o
   5   0  14        0.71        1.22      1.84 o
   6   0  14      685.02      604.06     11.35 o
   7   0  14       41.79       63.25      4.27 o
   8   0  14       47.14       45.22      8.75 o
   9   0  14      134.12      103.88      6.15 o
  10   0  14       34.63       43.29      6.50 o
  11   0  14        6.83        0.90      4.69 o
  12   0  14       34.80       48.80      7.68 o
  13   0  14       26.06       34.98      7.68 o
  14   0  14       47.44       75.52      9.22 o
  15   0  14        7.15       20.15      6.92 o
 -15   1  14       12.53       10.94      5.57 o
 -14   1  14       85.67      106.85     11.99 o
 -13   1  14       14.40        8.89      4.29 o
 -12   1  14       14.80       18.39      4.20 o
 -11   1  14       17.60       22.00      3.62 o
 -10   1  14        9.97        2.69      3.31 o
  -9   1  14        0.01       -2.24      2.60 o
  -8   1  14      198.35      197.65      7.42 o
  -7   1  14       79.71       79.84      4.92 o
  -6   1  14      190.55      192.75      6.79 o
  -5   1  14      124.96      126.50      5.47 o
  -4   1  14       84.90       88.07      4.57 o
  -3   1  14      882.36      887.88     16.07 o
  -2   1  14      181.67      166.26      5.34 o
  -1   1  14      141.65      134.04      4.86 o
   0   1  14      291.26      284.11      6.26 o
   1   1  14        0.87       -1.39      1.39 o
   2   1  14       34.55       29.06      2.15 o
   3   1  14       64.16       58.31      2.75 o
   4   1  14      563.92      511.60      7.41 o
   5   1  14       29.48       34.92      2.23 o
   6   1  14      121.19      116.65      3.73 o
   7   1  14       66.78       59.95      2.98 o
   8   1  14       32.72       23.08      2.33 o
   9   1  14       64.05       66.75      4.27 o
  10   1  14       11.48       13.04      2.93 o
  11   1  14       33.44       39.47      4.68 o
  12   1  14        9.08        5.20      3.80 o
  13   1  14       19.84       22.00      5.02 o
  14   1  14        0.01       -3.59      3.59 o
  15   1  14        0.74        2.60      4.77 o
 -15   2  14       16.05       16.39      5.68 o
 -14   2  14       14.34        3.41      4.99 o
 -13   2  14       22.92       28.07      5.66 o
 -12   2  14       15.50       12.47      4.72 o
 -11   2  14        4.61        6.56      3.44 o
 -10   2  14       45.92       46.26      4.93 o
  -9   2  14       47.00       40.17      4.23 o
  -8   2  14       24.58       23.73      3.62 o
  -7   2  14        2.14        4.61      2.59 o
  -6   2  14      156.66      160.17      6.16 o
  -5   2  14       14.77       12.68      2.83 o
  -4   2  14        2.44        5.69      2.36 o
  -3   2  14       67.23       56.11      3.84 o
  -2   2  14       20.28       16.95      2.53 o
  -1   2  14      198.16      227.31      6.17 o
   0   2  14      559.70      549.18      9.35 o
   1   2  14      992.46      993.58     13.16 o
   2   2  14      176.21      190.91      4.82 o
   3   2  14      617.51      616.91      8.85 o
   4   2  14        0.17       -0.31      1.37 o
   5   2  14      140.35      146.28      4.34 o
   6   2  14       17.52       15.37      2.14 o
   7   2  14        3.85        8.86      1.92 o
   8   2  14      124.40      119.00      4.49 o
   9   2  14       14.10       21.79      2.64 o
  10   2  14       25.25       24.28      3.10 o
  11   2  14        2.97        7.77      4.15 o
  12   2  14       41.58       41.12      5.89 o
  13   2  14        5.05        1.91      4.57 o
  14   2  14        7.29       12.63      5.04 o
 -14   3  14        6.68       10.94      5.17 o
 -13   3  14       17.26       19.94      5.31 o
 -12   3  14        0.00       -0.45      3.94 o
 -11   3  14        0.21       -3.21      3.21 o
 -10   3  14       35.07       36.74      4.41 o
  -9   3  14       68.79       58.34      4.77 o
  -8   3  14        9.13        6.60      3.05 o
  -7   3  14       11.50       12.62      3.65 o
  -6   3  14       14.93       12.50      3.44 o
  -5   3  14       53.94       44.80      3.40 o
  -4   3  14       28.80       37.82      3.33 o
  -3   3  14        4.80        2.80      2.22 o
  -2   3  14        1.50        2.11      2.64 o
  -1   3  14      160.07      166.76      5.73 o
   0   3  14      617.31      514.06      9.83 o
   1   3  14       54.68       59.45      3.19 o
   2   3  14      676.18      686.71     10.96 o
   3   3  14       90.16       90.85      3.56 o
   4   3  14       58.50       76.52      3.00 o
   5   3  14      590.55      573.48      9.18 o
   6   3  14      126.30      124.83      4.12 o
   7   3  14      111.73       99.27      4.79 o
   8   3  14        3.58        3.48      2.44 o
   9   3  14       15.09       16.21      2.68 o
  10   3  14        3.00        5.80      2.26 o
  11   3  14      115.28      100.53      6.23 o
  12   3  14        3.46        5.43      3.66 o
  13   3  14       28.20       29.57      4.85 o
  14   3  14        0.53        3.23      4.51 o
 -14   4  14       31.30       36.70      6.94 o
 -13   4  14        1.91        5.11      5.10 o
 -12   4  14       25.89       39.19      6.41 o
 -11   4  14       27.21       24.79      4.72 o
 -10   4  14        3.80        6.37      3.67 o
  -9   4  14        0.01        0.90      2.98 o
  -8   4  14       55.77       56.58      4.18 o
  -7   4  14      161.43      158.28      8.45 o
  -6   4  14        5.39        3.88      2.61 o
  -5   4  14      313.04      288.80      7.64 o
  -4   4  14      386.11      405.40      9.86 o
  -3   4  14       15.42        7.07      2.67 o
  -2   4  14        2.62        2.61      2.58 o
  -1   4  14      123.95      109.36      4.41 o
   0   4  14      517.02      502.67     13.93 o
   1   4  14      119.90      101.51      4.41 o
   2   4  14       77.37       70.13      3.79 o
   3   4  14       30.84       35.53      3.06 o
   4   4  14       51.31       48.30      3.02 o
   5   4  14      145.08      138.41      4.57 o
   6   4  14       25.75       25.37      3.09 o
   7   4  14       48.86       45.30      3.37 o
   8   4  14       61.80       58.81      3.75 o
   9   4  14        4.49        7.12      2.44 o
  10   4  14        2.66        7.03      3.55 o
  11   4  14        9.30       21.69      5.81 o
  12   4  14       60.43       64.28      6.33 o
  13   4  14       11.37       12.97      4.69 o
  14   4  14        8.70        3.96      4.93 o
 -13   5  14        0.14        7.20      5.00 o
 -12   5  14        0.38       -4.02      4.02 o
 -11   5  14        2.29       -1.80      3.18 o
 -10   5  14        4.67        4.03      3.23 o
  -9   5  14       49.96       47.68      4.51 o
  -8   5  14        0.29       -0.70      2.78 o
  -7   5  14       16.63        9.59      3.02 o
  -6   5  14       22.29       19.50      4.27 o
  -5   5  14       40.58       26.20      4.19 o
  -4   5  14      106.33       91.32      3.74 o
  -3   5  14        0.01        0.34      1.77 o
  -2   5  14       52.45       48.92      2.79 o
  -1   5  14      245.06      215.54      5.36 o
   0   5  14      168.35      171.64      5.26 o
   1   5  14        0.59       -1.54      1.54 o
   2   5  14       89.54       71.72      3.28 o
   3   5  14      191.47      182.27      6.42 o
   4   5  14      192.56      160.89      4.90 o
   5   5  14        9.74       13.56      2.56 o
   6   5  14       39.86       36.65      3.33 o
   7   5  14       33.81       21.54      5.20 o
   8   5  14       16.34       13.81      2.84 o
   9   5  14       18.59       22.70      3.18 o
  10   5  14       21.89       29.65      4.53 o
  11   5  14       23.93       28.18      4.89 o
  12   5  14       12.55        5.07      4.99 o
  13   5  14        1.67       -1.68      5.05 o
 -13   6  14        0.70       -3.68      3.79 o
 -12   6  14        0.88        5.81      4.19 o
 -11   6  14        7.00        3.62      5.20 o
 -10   6  14        6.41        8.13      3.22 o
  -9   6  14        7.49        7.15      2.97 o
  -8   6  14        1.23       -1.42      2.46 o
  -7   6  14       14.28       17.55      3.23 o
  -6   6  14        1.42       -0.52      1.90 o
  -5   6  14        0.89       -2.39      3.05 o
  -4   6  14      185.61      161.69     10.60 o
  -3   6  14      130.86      130.70      8.83 o
  -2   6  14       50.69       52.04      5.12 o
  -1   6  14      141.07      139.74     10.29 o
   0   6  14      304.02      286.61     12.98 o
   1   6  14        0.05       -2.37      2.37 o
   2   6  14      295.56      281.06      8.54 o
   3   6  14       69.64       76.30      5.45 o
   4   6  14        0.91        3.18      1.87 o
   5   6  14      146.19      149.94      4.33 o
   6   6  14       13.56       18.91      2.70 o
   7   6  14      100.45       96.33      5.21 o
   8   6  14      176.69      196.54      6.56 o
   9   6  14       45.52       54.06      5.63 o
  10   6  14       95.72       95.21      6.18 o
  11   6  14        4.49        0.65      3.50 o
  12   6  14        0.16       -0.70      4.56 o
 -12   7  14       13.05       -2.50      7.38 o
 -11   7  14       17.48       18.07     10.66 o
 -10   7  14        2.44        9.57      9.23 o
  -9   7  14       28.12       30.30      5.28 o
  -8   7  14       10.05        4.61      4.19 o
  -7   7  14        8.27        7.22      4.86 o
  -6   7  14        0.08        0.39      3.41 o
  -5   7  14       40.43       38.50      5.01 o
  -4   7  14        0.04        3.12      3.41 o
  -3   7  14       17.52       18.49      4.10 o
  -2   7  14        0.05       -2.56      2.90 o
  -1   7  14       14.86        7.65      3.38 o
   0   7  14      189.01      194.33      8.48 o
   1   7  14       32.19       25.62      3.43 o
   2   7  14      149.01      157.93      7.38 o
   3   7  14        2.67        2.53      2.59 o
   4   7  14      110.36      107.96      5.64 o
   5   7  14      108.78      114.72      5.90 o
   6   7  14       17.81       18.01      3.13 o
   7   7  14       49.36       42.35      4.77 o
   8   7  14        9.86        8.78      3.49 o
   9   7  14      106.41      111.25      6.93 o
  10   7  14        9.79        5.07      3.93 o
  11   7  14       17.00       21.15      8.73 o
 -10   8  14       61.37       75.35      8.22 o
  -9   8  14       35.38       42.62      6.72 o
  -8   8  14        6.64       11.63      4.41 o
  -7   8  14       25.53       26.85      5.09 o
  -6   8  14       21.66       10.97      4.16 o
  -5   8  14       98.29       97.55      6.60 o
  -4   8  14        8.28        3.67      3.57 o
  -3   8  14        0.07       -1.22      3.08 o
  -2   8  14        2.36        1.64      3.14 o
  -1   8  14       31.02       25.62      4.13 o
   0   8  14       50.47       62.68      4.30 o
   1   8  14       54.97       71.41      4.57 o
   2   8  14      121.24      124.50      5.81 o
   3   8  14       44.32       43.87      5.50 o
   4   8  14        0.01        0.25      2.68 o
   5   8  14       12.70       16.39      3.46 o
   6   8  14        2.19        0.43      2.68 o
   7   8  14       63.18       57.22      5.10 o
   8   8  14        7.61        5.47      3.18 o
   9   8  14        0.57        9.38      3.51 o
  10   8  14        0.35        2.55      4.34 o
  -9   9  14        0.00        8.48     11.08 o
  -8   9  14       10.71       14.24      4.57 o
  -7   9  14        4.46        5.23      5.66 o
  -6   9  14       19.70       27.57      4.37 o
  -5   9  14        0.52        1.83      7.26 o
  -4   9  14        0.85       -6.82      6.82 o
  -3   9  14        7.82       -6.01      6.01 o
  -2   9  14       38.60       73.62     14.20 o
  -1   9  14       18.67       11.76      7.87 o
   0   9  14        0.02        1.37      3.69 o
   1   9  14       25.93       25.46      5.21 o
   2   9  14        7.16       15.09      4.65 o
   3   9  14       75.75       83.27     19.56 o
   4   9  14       41.55       53.96      6.60 o
   5   9  14       98.21      107.30     11.56 o
   6   9  14        0.01        6.57      4.23 o
   7   9  14       26.89       25.46      5.97 o
   8   9  14        9.15        8.34      7.88 o
   9   9  14        1.72        7.09      5.72 o
  -7  10  14        7.73       17.28      9.90 o
  -6  10  14       20.18       20.01     10.40 o
  -5  10  14        0.26       -0.67      8.13 o
  -4  10  14        0.13       -2.56      6.94 o
  -3  10  14        2.96       -2.09      8.28 o
  -2  10  14       37.47       43.97     12.98 o
  -1  10  14        0.98        2.17      7.81 o
   0  10  14        0.97        6.72      4.70 o
   1  10  14        1.19        6.37      3.82 o
   2  10  14       28.92       35.83     13.11 o
   3  10  14       45.13       58.14      8.78 o
   4  10  14       60.22       66.23      7.30 o
   5  10  14        3.69        4.49      7.74 o
   6  10  14       35.28       51.54      7.05 o
   7  10  14       12.18       17.95      5.29 o
  -4  11  14       70.52       63.63     14.93 o
  -3  11  14       58.09       63.31     14.98 o
  -2  11  14        2.09        1.82      4.11 o
  -1  11  14        0.00       -3.88      3.88 o
   0  11  14       49.36       54.84      6.75 o
   1  11  14       84.91       91.10      8.14 o
   2  11  14        0.36      -10.12     11.82 o
   3  11  14        0.04       -0.23      5.21 o
 -14   1  15        0.63       -0.16      9.09 o
 -13   1  15        0.14       -0.95      4.43 o
 -12   1  15       61.34       61.54      5.78 o
 -11   1  15       37.64       37.80      4.78 o
 -10   1  15        1.08        0.05      3.07 o
  -9   1  15       96.28      100.69      6.97 o
  -8   1  15       52.48       52.55      6.60 o
  -7   1  15       87.77       76.09      4.96 o
  -6   1  15      395.69      383.94      9.93 o
  -5   1  15      566.58      589.79     12.65 o
  -4   1  15      165.87      174.84      6.43 o
  -3   1  15      458.34      423.93      9.96 o
  -2   1  15       25.79       25.95      3.31 o
  -1   1  15      325.23      308.92      8.55 o
   0   1  15      109.19      129.31      4.49 o
   1   1  15      128.28      129.67      4.11 o
   2   1  15        0.32        0.35      1.56 o
   3   1  15      307.45      263.58      5.47 o
   4   1  15      112.74       82.57      3.26 o
   5   1  15        1.71       -0.34      1.47 o
   6   1  15      274.03      247.92      5.51 o
   7   1  15        0.46       -1.03      1.61 o
   8   1  15        0.04        1.60      1.82 o
   9   1  15        7.91        5.88      2.38 o
  10   1  15        1.08        3.21      2.64 o
  11   1  15        6.19        0.51      3.56 o
  12   1  15        0.00        2.44      3.62 o
  13   1  15       13.04       13.21      4.42 o
  14   1  15        4.31        3.15      4.77 o
 -14   2  15        2.61       -1.29      4.68 o
 -13   2  15        0.43       -4.30      4.30 o
 -12   2  15       11.11       18.98      5.04 o
 -11   2  15       16.06       16.48      4.15 o
 -10   2  15        3.85        4.45      3.33 o
  -9   2  15        0.20       -1.72      3.53 o
  -8   2  15       11.76       12.87      3.36 o
  -7   2  15        7.98       12.64      3.16 o
  -6   2  15      154.02      160.39      6.41 o
  -5   2  15        2.95        0.30      2.49 o
  -4   2  15      184.75      169.71      6.33 o
  -3   2  15       73.24       70.60      3.98 o
  -2   2  15       19.56       26.97      2.92 o
  -1   2  15        7.14       11.11      2.23 o
   0   2  15      345.26      339.44      7.95 o
   1   2  15       68.66       61.55      3.09 o
   2   2  15       77.33       78.71      3.16 o
   3   2  15      636.00      613.40      9.70 o
   4   2  15       12.47       12.79      2.00 o
   5   2  15      690.49      655.95      9.57 o
   6   2  15       36.23       32.75      2.67 o
   7   2  15      151.17      147.03      4.59 o
   8   2  15       20.96       15.26      2.48 o
   9   2  15       58.28       60.24      4.08 o
  10   2  15        0.47       -0.40      2.97 o
  11   2  15        0.03       -3.13      3.24 o
  12   2  15       53.41       56.64      5.57 o
  13   2  15       19.41       20.08      5.69 o
  14   2  15        1.63        1.77      4.77 o
 -14   3  15        5.57        8.08      5.14 o
 -13   3  15       29.90       31.80      6.66 o
 -12   3  15        6.38        5.87      4.48 o
 -11   3  15       15.92       17.75      5.03 o
 -10   3  15        0.98       -3.03      3.03 o
  -9   3  15       26.98       24.94      4.12 o
  -8   3  15       22.99       23.63      3.79 o
  -7   3  15       61.54       60.46      5.29 o
  -6   3  15       88.73       91.19      5.83 o
  -5   3  15      115.32      125.43      5.97 o
  -4   3  15       94.40       84.82      4.89 o
  -3   3  15       94.63       85.89      4.22 o
  -2   3  15        3.72        8.69      2.44 o
  -1   3  15      158.71      156.28      5.56 o
   0   3  15       48.61       52.45      3.54 o
   1   3  15      566.15      521.82      9.36 o
   2   3  15       86.94       83.50      3.74 o
   3   3  15        6.37        2.80      1.76 o
   4   3  15      186.25      172.76      4.81 o
   5   3  15       55.14       47.72      3.14 o
   6   3  15        8.14       10.01      2.18 o
   7   3  15        3.34        5.07      2.37 o
   8   3  15       49.93       57.60      4.13 o
   9   3  15        1.97        3.75      2.63 o
  10   3  15        0.98       -0.10      2.35 o
  11   3  15        8.92       10.77      3.90 o
  12   3  15        6.61        8.05      4.20 o
  13   3  15        3.73        3.97      6.05 o
  14   3  15        1.85        9.53      4.90 o
 -13   4  15        4.23        7.87      5.39 o
 -12   4  15        2.36        2.76      5.16 o
 -11   4  15       15.14       13.98      4.36 o
 -10   4  15       32.70       29.75      4.39 o
  -9   4  15       22.15       19.75      3.57 o
  -8   4  15        0.90       -1.25      2.75 o
  -7   4  15       14.93        9.61      2.96 o
  -6   4  15       83.84       74.25      4.45 o
  -5   4  15        6.04       -0.84      2.48 o
  -4   4  15        0.28        0.14      2.54 o
  -3   4  15       13.82        9.36      2.98 o
  -2   4  15      205.89      199.62      6.80 o
  -1   4  15       49.53       38.45      3.65 o
   0   4  15      262.27      252.13      7.58 o
   1   4  15       36.87       28.40      2.98 o
   2   4  15       26.84       28.29      3.60 o
   3   4  15       43.46       46.07      3.45 o
   4   4  15       23.39       26.28      3.40 o
   5   4  15       27.66       34.95      2.84 o
   6   4  15        0.51        4.07      2.35 o
   7   4  15       82.89       87.16      4.32 o
   8   4  15       56.01       56.89      3.88 o
   9   4  15       74.38       77.18      4.75 o
  10   4  15        1.94        2.47      2.84 o
  11   4  15        0.09        2.89      5.03 o
  12   4  15        0.04       -2.91      4.80 o
  13   4  15        5.84       10.52      8.57 o
 -13   5  15        1.92       -4.64      7.03 o
 -12   5  15       11.20        8.99     10.40 o
 -11   5  15       57.82       77.43      6.41 o
 -10   5  15        0.01       -0.76      3.19 o
  -9   5  15        2.64        2.29      3.23 o
  -8   5  15        5.00        3.45      3.05 o
  -7   5  15       23.69       24.75      3.64 o
  -6   5  15      127.64      120.19      5.84 o
  -5   5  15       11.11        5.85      2.88 o
  -4   5  15       15.76       16.63      3.15 o
  -3   5  15        5.91        4.89      2.58 o
  -2   5  15        9.35        9.32      2.47 o
  -1   5  15       28.60       34.73      3.48 o
   0   5  15       60.14       65.51      3.55 o
   1   5  15       36.43       44.27      3.05 o
   2   5  15      117.10       87.96      4.19 o
   3   5  15        6.52        9.80      2.47 o
   4   5  15       60.18       76.55      4.73 o
   5   5  15       23.64       20.56      2.97 o
   6   5  15      170.22      158.90      5.98 o
   7   5  15       57.20       52.32      4.04 o
   8   5  15        9.03        9.72      3.33 o
   9   5  15        6.29        7.89      2.72 o
  10   5  15        9.22        8.22      3.67 o
  11   5  15       13.27        9.21      5.20 o
  12   5  15        1.75       -5.04      5.04 o
  13   5  15        1.74        7.38      7.61 o
 -12   6  15        2.26        0.65      4.02 o
 -11   6  15       14.98       19.76      4.71 o
 -10   6  15       11.10        7.48      4.31 o
  -9   6  15        2.68        2.47      2.82 o
  -8   6  15        5.04        3.37      2.71 o
  -7   6  15        0.04       -2.15      2.15 o
  -6   6  15       12.12        9.39      1.94 o
  -5   6  15       10.81        9.45      3.90 o
  -4   6  15        8.17       10.71      3.99 o
  -3   6  15        2.00        2.01      3.23 o
  -2   6  15       39.34       25.61      4.39 o
  -1   6  15        0.01       -0.42      3.04 o
   0   6  15       52.24       37.12      5.70 o
   1   6  15      106.27       95.84      5.32 o
   2   6  15       70.16       69.80      4.85 o
   3   6  15       49.15       43.80      2.81 o
   4   6  15        1.36       -0.80      2.36 o
   5   6  15       51.75       55.35      3.56 o
   6   6  15       53.31       48.86      3.83 o
   7   6  15       48.36       55.16      3.90 o
   8   6  15        8.89       14.39      3.73 o
   9   6  15        1.12        1.39      2.77 o
  10   6  15        4.92        1.49      6.90 o
  11   6  15        0.64       -0.73      3.42 o
  12   6  15        0.55        1.47      4.69 o
 -11   7  15       11.29        6.28      8.67 o
 -10   7  15       16.70       20.15      5.94 o
  -9   7  15       12.92       23.97      6.18 o
  -8   7  15        1.43       -0.38      3.97 o
  -7   7  15       45.53       46.76      6.10 o
  -6   7  15       32.06       31.94      5.44 o
  -5   7  15        7.30        5.78      3.72 o
  -4   7  15        2.99       -0.34      3.21 o
  -3   7  15       10.32       14.34      4.05 o
  -2   7  15        8.39        6.10      3.65 o
  -1   7  15        0.05        1.54      3.30 o
   0   7  15      153.35      147.67     10.14 o
   1   7  15        0.02       -1.98      2.41 o
   2   7  15       20.03       23.71      3.49 o
   3   7  15        0.46       -1.52      2.35 o
   4   7  15       20.84       20.01      3.40 o
   5   7  15        0.00        0.62      2.44 o
   6   7  15       35.75       38.49      4.75 o
   7   7  15        6.09        7.81      3.58 o
   8   7  15       20.55       19.60      4.24 o
   9   7  15        2.36        6.49      3.50 o
  10   7  15       14.05       16.65      5.21 o
  11   7  15        0.57        7.22      5.39 o
 -10   8  15       19.46       14.64      6.38 o
  -9   8  15       78.91       99.93      9.06 o
  -8   8  15        4.35       -1.50      8.51 o
  -7   8  15        9.58        8.69      5.16 o
  -6   8  15        0.52        0.22      4.34 o
  -5   8  15       56.10       48.54      5.59 o
  -4   8  15       59.56       73.85      6.25 o
  -3   8  15       81.81       74.97     10.63 o
  -2   8  15       73.29       91.31      6.50 o
  -1   8  15        9.87        5.78      3.62 o
   0   8  15       22.33       23.74      3.54 o
   1   8  15       56.75       63.35      4.60 o
   2   8  15       43.76       33.98      4.22 o
   3   8  15        2.69       -0.62      2.83 o
   4   8  15        7.57        1.71      2.83 o
   5   8  15        0.02       -2.16      3.12 o
   6   8  15        6.81        4.78      3.94 o
   7   8  15       20.25       17.53      4.22 o
   8   8  15       13.72       12.59      3.58 o
   9   8  15        6.10        7.41      4.89 o
  -8   9  15        2.99        7.72      4.68 o
  -7   9  15        9.26        9.49      4.86 o
  -6   9  15       37.90       43.13      5.67 o
  -5   9  15       38.80       51.76      5.55 o
  -4   9  15        2.62        4.58      3.70 o
  -3   9  15       57.95       84.59      6.02 o
  -2   9  15        4.02        8.45      8.31 o
  -1   9  15        1.06       -2.24      6.45 o
   0   9  15        2.79        2.39      3.94 o
   1   9  15        1.07        0.08      3.62 o
   2   9  15       32.40       36.68      5.82 o
   3   9  15       19.98       17.32      6.48 o
   4   9  15       58.60       56.69      7.14 o
   5   9  15       30.47       53.63      7.16 o
   6   9  15       14.65       19.13      5.13 o
   7   9  15        4.73        6.59      4.48 o
   8   9  15        0.26       -0.11      4.27 o
  -6  10  15       30.47       30.75     12.05 o
  -5  10  15       25.15       22.88     11.91 o
  -4  10  15        6.03       12.92      9.90 o
  -3  10  15        2.28        1.89      8.42 o
  -2  10  15       31.68       35.92     11.88 o
  -1  10  15       75.65       89.34      8.20 o
   0  10  15       52.59       55.77      6.97 o
   1  10  15        1.24       -0.98      4.03 o
   2  10  15        3.80        5.57      4.12 o
   3  10  15        0.65       -1.48      3.74 o
   4  10  15        0.31       -1.83      4.89 o
   5  10  15       17.09       26.77      9.22 o
   6  10  15        1.66        7.53      4.46 o
  -1  11  15       37.28       31.31     12.14 o
   0  11  15       45.52       54.76      6.87 o
   1  11  15        0.10       14.61      9.38 o
 -14   0  16       74.13       71.23      9.51 o
 -13   0  16       66.26       58.07      8.67 o
 -12   0  16       16.90       16.48      6.21 o
 -11   0  16        5.48       -1.96      4.65 o
 -10   0  16       69.86       71.04      7.89 o
  -9   0  16        5.11        1.80      4.60 o
  -8   0  16      249.83      252.93     12.60 o
  -7   0  16     1017.05     1074.26     28.28 o
  -6   0  16       14.33       10.40      9.39 o
  -5   0  16       69.14       60.75      6.39 o
  -4   0  16        1.08       -1.41      3.67 o
  -3   0  16      140.14      148.97      8.73 o
  -2   0  16       12.06        6.51      4.03 o
  -1   0  16        0.55       -3.46      5.11 o
   0   0  16        0.20       -1.33      2.25 o
   1   0  16      216.28      210.88      7.06 o
   2   0  16      310.10      248.30      7.74 o
   3   0  16       57.67       38.86      3.72 o
   4   0  16        1.97        1.22      2.15 o
   5   0  16       48.39       41.43      3.92 o
   6   0  16        3.47        5.86      3.99 o
   7   0  16        2.98        7.23      4.14 o
   8   0  16      273.04      293.61      9.03 o
   9   0  16      164.18      142.11      7.87 o
  10   0  16       34.74       37.80      7.02 o
  11   0  16       50.53       58.31      7.96 o
  12   0  16       18.55       18.05      6.36 o
  13   0  16        2.53        5.98     10.05 o
  14   0  16        3.03        4.59      6.06 o
 -14   1  16        4.69        8.59      5.09 o
 -13   1  16        3.69        5.45      5.27 o
 -12   1  16       16.52       26.08      5.76 o
 -11   1  16        0.30       -2.36      3.39 o
 -10   1  16       22.97       20.76      4.19 o
  -9   1  16        1.44        1.41      3.42 o
  -8   1  16       22.31       24.08      3.98 o
  -7   1  16        0.14        0.38      2.89 o
  -6   1  16      119.83      130.60      6.13 o
  -5   1  16       64.14       62.41      5.41 o
  -4   1  16       45.42       45.55      4.09 o
  -3   1  16       41.41       38.74      3.73 o
  -2   1  16       30.07       45.33      3.97 o
  -1   1  16      308.69      294.36      7.52 o
   0   1  16        5.46       -0.92      1.89 o
   1   1  16        0.04       -1.52      1.52 o
   2   1  16        5.43        5.50      1.79 o
   3   1  16       21.56       17.90      2.16 o
   4   1  16       35.70       42.03      2.95 o
   5   1  16        2.72        0.72      1.92 o
   6   1  16       12.59       11.81      2.12 o
   7   1  16       49.28       51.12      3.17 o
   8   1  16       51.92       52.13      3.71 o
   9   1  16       26.16       22.60      3.45 o
  10   1  16       71.35       67.85      4.90 o
  11   1  16       34.18       37.73      4.79 o
  12   1  16       47.91       46.43      5.38 o
  13   1  16        3.53        4.15      6.21 o
  14   1  16        1.43       -7.55      7.55 o
 -14   2  16        1.42       -0.43      4.89 o
 -13   2  16        1.63       -0.12      4.62 o
 -12   2  16        5.99        7.81      4.85 o
 -11   2  16       14.44       10.21      3.87 o
 -10   2  16        1.12       -3.08      3.08 o
  -9   2  16       15.53       13.09      4.59 o
  -8   2  16       13.58       10.55      4.11 o
  -7   2  16        4.54        2.40      2.90 o
  -6   2  16       17.78       19.00      3.39 o
  -5   2  16        8.27        4.24      2.89 o
  -4   2  16       82.75       91.34      5.17 o
  -3   2  16      208.08      202.26      6.42 o
  -2   2  16      200.16      207.81      6.45 o
  -1   2  16      339.86      333.88      8.04 o
   0   2  16       24.67       33.72      3.28 o
   1   2  16        1.98       -0.78      1.93 o
   2   2  16       90.27       58.25      3.23 o
   3   2  16      193.68      214.55      5.49 o
   4   2  16       28.87       35.86      2.76 o
   5   2  16       13.35       17.67      2.19 o
   6   2  16        0.60        0.32      1.66 o
   7   2  16        0.77       -2.02      2.09 o
   8   2  16        1.53       -0.38      2.52 o
   9   2  16       36.04       38.99      3.98 o
  10   2  16       12.68       10.75      3.33 o
  11   2  16       42.77       51.21      5.29 o
  12   2  16       12.21        2.49      5.03 o
  13   2  16       16.94       24.06      5.04 o
 -13   3  16        0.66        3.94      4.94 o
 -12   3  16        3.35        0.22      4.57 o
 -11   3  16        2.89        4.48      3.61 o
 -10   3  16        0.46        1.22      3.53 o
  -9   3  16       26.54       34.36      4.47 o
  -8   3  16      132.64      132.58      6.60 o
  -7   3  16        8.55       11.00      4.02 o
  -6   3  16        2.38        2.55      3.12 o
  -5   3  16        9.45       10.08      3.18 o
  -4   3  16       63.67       50.68      4.35 o
  -3   3  16       49.10       55.42      4.34 o
  -2   3  16      153.73      129.32      6.36 o
  -1   3  16      209.18      207.18      7.19 o
   0   3  16      383.16      371.33     10.97 o
   1   3  16      148.67      152.99      6.36 o
   2   3  16      193.16      180.74      6.03 o
   3   3  16        0.38       -1.85      1.85 o
   4   3  16      114.26       98.26      4.19 o
   5   3  16        5.98        5.11      2.07 o
   6   3  16        6.70       10.21      2.71 o
   7   3  16        7.09       14.01      3.03 o
   8   3  16       74.74       71.38      4.71 o
   9   3  16       35.32       38.47      4.48 o
  10   3  16        8.10        3.40      3.31 o
  11   3  16        9.91       10.28      4.62 o
  12   3  16       34.40       41.41      5.24 o
  13   3  16        2.34        1.17      4.48 o
 -13   4  16       25.35       33.87      6.81 o
 -12   4  16       18.89       12.00      5.73 o
 -11   4  16       43.78       39.91      5.53 o
 -10   4  16        8.22        5.23      3.54 o
  -9   4  16       33.76       35.92      4.13 o
  -8   4  16        2.41        0.50      2.90 o
  -7   4  16       12.06        9.49      3.09 o
  -6   4  16       83.77       82.44      4.78 o
  -5   4  16      102.97       90.45      4.80 o
  -4   4  16        0.08        0.23      2.65 o
  -3   4  16      174.59      147.75      6.25 o
  -2   4  16       86.05       65.11      4.45 o
  -1   4  16        1.64       -2.37      2.37 o
   0   4  16       19.95       24.65      4.01 o
   1   4  16        3.13        0.61      2.07 o
   2   4  16       25.46       27.24      2.95 o
   3   4  16        4.16        1.07      2.79 o
   4   4  16        0.00        0.71      1.92 o
   5   4  16        2.56        2.48      2.32 o
   6   4  16       67.84       54.95      4.07 o
   7   4  16       14.52       11.53      3.22 o
   8   4  16      129.26      143.94      5.60 o
   9   4  16       44.57       46.12      5.61 o
  10   4  16        0.03        5.02      5.50 o
  11   4  16        7.06        6.93      5.38 o
  12   4  16       39.04       44.50      7.30 o
  13   4  16        6.29       -3.96      5.31 o
 -12   5  16        1.17       -3.50      4.63 o
 -11   5  16        0.00       -0.83      3.88 o
 -10   5  16        3.29       10.44      4.19 o
  -9   5  16       25.21       28.49      4.42 o
  -8   5  16       11.27       11.71      3.58 o
  -7   5  16        2.85        6.48      3.18 o
  -6   5  16       35.48       32.29      3.91 o
  -5   5  16       20.15       22.89      3.58 o
  -4   5  16       56.57       46.58      4.10 o
  -3   5  16        8.25       10.15      3.00 o
  -2   5  16       47.83       42.84      3.86 o
  -1   5  16        4.39       -0.70      2.54 o
   0   5  16       15.23       12.39      2.99 o
   1   5  16       37.66       37.09      3.29 o
   2   5  16       12.98       13.41      2.69 o
   3   5  16       16.79       17.04      2.81 o
   4   5  16       39.92       36.15      3.40 o
   5   5  16       18.41       24.34      3.15 o
   6   5  16       19.45       23.48      3.33 o
   7   5  16        0.08        0.38      3.72 o
   8   5  16       27.10       24.56      3.87 o
   9   5  16       17.48       15.50      3.92 o
  10   5  16        1.78       -0.26      3.30 o
  11   5  16        1.31        2.97      4.69 o
  12   5  16        5.00        0.45      5.25 o
 -11   6  16        1.26        1.39      5.29 o
 -10   6  16        2.26        1.46      3.35 o
  -9   6  16       26.70       36.18      4.29 o
  -8   6  16        0.17        0.76      2.74 o
  -7   6  16       64.88       64.79      4.62 o
  -6   6  16        2.71        5.23      3.37 o
  -5   6  16       59.68       62.34      4.00 o
  -4   6  16        1.89        2.55      3.64 o
  -3   6  16       32.57       25.52      4.61 o
  -2   6  16       29.41       23.75      4.50 o
  -1   6  16        9.43        3.14      3.61 o
   0   6  16       67.38       80.37      6.45 o
   1   6  16        2.24        1.39      1.71 o
   2   6  16       14.15       13.54      2.24 o
   3   6  16       44.78       45.84      3.90 o
   4   6  16        0.30        2.33      2.37 o
   5   6  16        4.44        6.62      2.43 o
   6   6  16       14.66       19.04      2.97 o
   7   6  16        4.48        6.28      2.85 o
   8   6  16        2.07        8.23      3.65 o
   9   6  16        0.69       -2.63      2.63 o
  10   6  16       29.61       31.29      4.61 o
  11   6  16        4.73        9.13      4.86 o
 -10   7  16        6.18        3.98      7.54 o
  -9   7  16       53.81       59.11     11.80 o
  -8   7  16        0.80       -3.93      4.56 o
  -7   7  16        6.44        9.95      6.36 o
  -6   7  16        3.04        5.09      4.67 o
  -5   7  16       57.93       72.50      7.96 o
  -4   7  16       13.96       13.46      4.43 o
  -3   7  16      233.45      272.69     12.08 o
  -2   7  16       41.00       39.77      6.42 o
  -1   7  16       85.48       84.54      8.10 o
   0   7  16       16.99       16.79      3.47 o
   1   7  16       36.82       46.78      4.49 o
   2   7  16       19.72       18.71      3.50 o
   3   7  16        8.43        9.58      2.96 o
   4   7  16       22.86       20.84      3.88 o
   5   7  16       27.14       30.74      4.48 o
   6   7  16        5.92        6.38      3.43 o
   7   7  16       40.58       40.98      6.66 o
   8   7  16        0.24        4.68      3.57 o
   9   7  16        4.00        4.50      3.78 o
  10   7  16        0.35        1.11      6.36 o
  -9   8  16       20.68       29.72      6.58 o
  -8   8  16        1.22       10.00     11.05 o
  -7   8  16        7.57        3.01      4.79 o
  -6   8  16        0.16       -4.31      4.31 o
  -5   8  16       36.67       42.68      6.64 o
  -4   8  16       21.36       21.33      7.93 o
  -3   8  16       20.76       23.82      5.40 o
  -2   8  16      113.79      117.46      8.69 o
  -1   8  16        6.39        4.60      4.33 o
   0   8  16       13.87       14.67      3.77 o
   1   8  16       17.35       21.43      4.56 o
   2   8  16        0.83        0.78      4.02 o
   3   8  16       12.10        5.57      3.36 o
   4   8  16        4.31        3.65      3.45 o
   5   8  16       21.15       21.17      3.97 o
   6   8  16       32.57       28.42      6.20 o
   7   8  16        7.98        9.42      3.63 o
   8   8  16        0.03        0.44      3.24 o
   9   8  16        0.50        5.18      3.99 o
  -7   9  16        1.43        0.16      5.84 o
  -6   9  16       21.37       26.17      6.07 o
  -5   9  16        7.16       -1.76      4.13 o
  -4   9  16        7.72       11.86      9.63 o
  -3   9  16       14.81       13.63      4.31 o
  -2   9  16       42.30       49.14      6.88 o
  -1   9  16       27.82       29.93      7.17 o
   0   9  16       18.01       15.72      3.49 o
   1   9  16       78.68       89.44      5.42 o
   2   9  16        1.53        0.87      2.65 o
   3   9  16        4.83        4.25      3.05 o
   4   9  16       31.20       31.06      4.25 o
   5   9  16       19.21       25.15      3.76 o
   6   9  16       32.36       39.26      5.07 o
   7   9  16       12.58       16.51      6.61 o
  -5  10  16        6.65        7.67      9.38 o
  -4  10  16       34.61       44.40     13.53 o
  -3  10  16        8.47       15.83     10.48 o
  -2  10  16       15.92       11.04      8.86 o
  -1  10  16       21.03       23.14      5.95 o
   0  10  16        0.37        3.92      4.13 o
   1  10  16        6.54        9.45      6.39 o
   2  10  16        0.10        3.87     12.50 o
   3  10  16        1.65        5.28      4.07 o
   4  10  16        0.49       18.64      9.15 o
 -13   1  17       11.53       16.99      5.62 o
 -12   1  17       20.68       22.39      5.70 o
 -11   1  17        0.76       -3.01      4.13 o
 -10   1  17        2.84       -3.25      3.26 o
  -9   1  17        0.73       -3.17      3.17 o
  -8   1  17        7.13        4.95      3.45 o
  -7   1  17      144.01      143.22      7.35 o
  -6   1  17      272.18      262.37      8.74 o
  -5   1  17       92.17       91.33      5.35 o
  -4   1  17       17.54       24.11      3.54 o
  -3   1  17      106.98      116.96      8.10 o
  -2   1  17        6.48        4.95      2.69 o
  -1   1  17       60.05       54.19      3.84 o
   0   1  17        5.78        4.23      2.26 o
   1   1  17      128.06      124.34      4.37 o
   2   1  17        2.80        2.88      2.02 o
   3   1  17      277.95      251.71      6.15 o
   4   1  17       57.00       54.51      3.85 o
   5   1  17       10.26       11.01      2.27 o
   6   1  17       59.86       52.78      3.32 o
   7   1  17        7.61       12.16      2.42 o
   8   1  17        0.29        0.46      3.59 o
   9   1  17        9.81       16.05      2.81 o
  10   1  17        0.33        2.37      3.22 o
  11   1  17        3.69        7.08      3.57 o
  12   1  17       12.01       16.01      4.61 o
  13   1  17        0.65        5.15      4.13 o
 -13   2  17        4.22        5.30      5.03 o
 -12   2  17        5.15       -1.65      4.63 o
 -11   2  17       27.75       34.76      4.99 o
 -10   2  17       27.21       23.78      4.42 o
  -9   2  17       56.43       49.49      5.95 o
  -8   2  17       20.85       26.21      4.97 o
  -7   2  17        0.61        0.74      3.69 o
  -6   2  17      115.92      133.78      7.40 o
  -5   2  17       70.62       72.27      4.91 o
  -4   2  17       10.29        4.68      2.54 o
  -3   2  17      383.99      373.90      9.02 o
  -2   2  17       68.55       71.47      5.70 o
  -1   2  17      337.79      325.75      8.29 o
   0   2  17      119.81      117.11      5.14 o
   1   2  17        0.41        0.05      1.89 o
   2   2  17       79.30       77.73      3.64 o
   3   2  17        0.10       -1.68      1.68 o
   4   2  17       10.24        8.69      2.12 o
   5   2  17       48.43       47.35      3.16 o
   6   2  17       16.12       14.77      2.55 o
   7   2  17       19.73       21.81      3.33 o
   8   2  17       30.71       32.86      5.55 o
   9   2  17        3.76        2.88      3.09 o
  10   2  17        6.99        3.86      4.93 o
  11   2  17       60.54       56.13      5.57 o
  12   2  17       35.80       36.57      5.35 o
  13   2  17       12.47       18.63      4.79 o
 -13   3  17        7.94       19.91      5.73 o
 -12   3  17       10.92       12.05      5.25 o
 -11   3  17        4.51        7.00      4.04 o
 -10   3  17       19.09       23.55      4.54 o
  -9   3  17        2.37        2.57      3.54 o
  -8   3  17      116.86      122.32      7.98 o
  -7   3  17        9.24        8.47      4.02 o
  -6   3  17       33.51       30.82      6.05 o
  -5   3  17        4.72        5.67      3.24 o
  -4   3  17       55.89       54.40      4.60 o
  -3   3  17        2.26        3.07      2.86 o
  -2   3  17        2.45       -0.55      2.62 o
  -1   3  17        0.00       -2.19      3.14 o
   0   3  17       16.75       14.78      3.22 o
   1   3  17       65.99       78.01      4.37 o
   2   3  17       83.10       71.42      4.28 o
   3   3  17       51.50       59.52      3.63 o
   4   3  17        0.13       -0.36      1.98 o
   5   3  17      183.06      182.24      5.73 o
   6   3  17        2.03        1.99      2.35 o
   7   3  17       11.87       14.20      3.00 o
   8   3  17        5.93        1.30      2.58 o
   9   3  17       14.55       19.52      4.42 o
  10   3  17       24.04       30.64      4.67 o
  11   3  17        8.54       19.75      5.86 o
  12   3  17       81.00       98.09      7.79 o
 -12   4  17        5.57       12.50      5.84 o
 -11   4  17        0.78        2.34      4.12 o
 -10   4  17        1.26       -3.11      3.64 o
  -9   4  17       88.27       91.22      6.10 o
  -8   4  17        0.64       -0.50      3.82 o
  -7   4  17       48.35       50.43      4.44 o
  -6   4  17       19.09       19.08      3.51 o
  -5   4  17       62.51       58.33      6.40 o
  -4   4  17        3.32        1.44      2.94 o
  -3   4  17       43.46       47.75      4.33 o
  -2   4  17        0.01        1.73      2.78 o
  -1   4  17       36.52       41.33      3.97 o
   0   4  17       13.58        9.48      2.91 o
   1   4  17        0.06       -2.06      2.06 o
   2   4  17       16.56       16.13      2.81 o
   3   4  17      182.20      194.77      6.03 o
   4   4  17      168.44      176.57      6.74 o
   5   4  17       25.93       31.87      3.56 o
   6   4  17      109.51      109.23      6.12 o
   7   4  17       12.04       11.24      2.89 o
   8   4  17       39.46       51.52      5.67 o
   9   4  17        0.17        5.59      3.14 o
  10   4  17       30.84       41.08      7.65 o
  11   4  17        8.95       17.14      6.08 o
  12   4  17       15.40       24.09      6.70 o
 -12   5  17        1.79        8.53      5.29 o
 -11   5  17        7.21       18.34      4.75 o
 -10   5  17        0.57       -3.83      3.83 o
  -9   5  17        3.25        6.12      3.99 o
  -8   5  17       33.23       38.44      6.06 o
  -7   5  17       34.65       44.79      4.53 o
  -6   5  17       26.94       32.56      4.13 o
  -5   5  17       24.48       18.84      3.68 o
  -4   5  17      257.38      264.67     11.25 o
  -3   5  17        5.33        2.52      2.87 o
  -2   5  17       41.57       46.87      4.18 o
  -1   5  17        2.65        8.07      2.99 o
   0   5  17       88.82      100.02      5.40 o
   1   5  17       14.61       13.38      2.77 o
   2   5  17       60.30       61.52      4.05 o
   3   5  17       63.62       66.55      4.29 o
   4   5  17        8.63        6.34      2.56 o
   5   5  17        0.05       -1.13      2.27 o
   6   5  17       52.86       49.93      4.14 o
   7   5  17      174.77      187.68      6.91 o
   8   5  17       18.19       13.40      6.87 o
   9   5  17       74.07       86.26      5.77 o
  10   5  17       56.35       45.15      6.67 o
  11   5  17        3.15        2.21      4.86 o
 -11   6  17       13.51       15.73      5.18 o
 -10   6  17        7.86        5.76      3.76 o
  -9   6  17        8.89        6.34      7.36 o
  -8   6  17       42.58       52.87      4.78 o
  -7   6  17        1.13        2.98      3.02 o
  -6   6  17        7.40        6.34      2.88 o
  -5   6  17        5.85        4.73      2.55 o
  -4   6  17        3.89        4.50      2.35 o
  -3   6  17       68.46       68.53      4.11 o
  -2   6  17       19.39       22.85      3.62 o
  -1   6  17        6.27       12.26      2.32 o
   0   6  17      127.83      149.97      7.57 o
   1   6  17       67.36       66.44      5.37 o
   2   6  17      156.78      173.83      5.64 o
   3   6  17       85.40       69.25      4.17 o
   4   6  17       69.76       84.57      4.35 o
   5   6  17       10.41       12.81      3.03 o
   6   6  17       31.46       44.35      4.13 o
   7   6  17        0.03        0.21      2.78 o
   8   6  17        6.72        9.56      5.19 o
   9   6  17        0.12        5.99      3.03 o
  10   6  17        0.08       -3.02      3.02 o
 -10   7  17        6.02        5.67      5.74 o
  -9   7  17        2.16        5.07      5.60 o
  -8   7  17       11.75        5.84      5.38 o
  -7   7  17        2.35        7.62      5.38 o
  -6   7  17        0.32        3.13      4.66 o
  -5   7  17       19.25       14.40      5.48 o
  -4   7  17        0.60        0.46      7.52 o
  -3   7  17       15.54       22.63     12.11 o
  -2   7  17       45.14       67.07      7.46 o
  -1   7  17        8.83        7.80      5.76 o
   0   7  17        0.02       -0.16      2.91 o
   1   7  17       44.97       72.65      5.81 o
   2   7  17      120.39      105.70      6.64 o
   3   7  17        0.25        2.66      3.10 o
   4   7  17        1.89        3.51      3.16 o
   5   7  17       25.98       18.71      4.23 o
   6   7  17        1.86        3.50      3.31 o
   7   7  17       16.29       18.47      4.35 o
   8   7  17        0.04        0.46      3.51 o
   9   7  17        4.57        8.21      3.83 o
  -8   8  17        1.44       -2.14      4.99 o
  -7   8  17        0.01       -4.37      5.02 o
  -6   8  17        0.01       -0.29      8.61 o
  -5   8  17       25.17       28.69      6.25 o
  -4   8  17        0.11        2.17      5.98 o
  -3   8  17       48.09       57.34      7.11 o
  -2   8  17       28.14       41.37      6.33 o
  -1   8  17       26.04       29.63      5.69 o
   0   8  17       93.35      103.76     10.11 o
   1   8  17       86.15       85.79      6.64 o
   2   8  17       16.57       25.93      4.27 o
   3   8  17       29.59       26.47      4.31 o
   4   8  17       13.79       16.06      3.97 o
   5   8  17       15.00        7.15      4.11 o
   6   8  17       22.06       21.71      4.30 o
   7   8  17        1.79       -1.22      3.88 o
   8   8  17       15.28       16.28      4.16 o
  -6   9  17        5.84        6.97      4.90 o
  -5   9  17        0.00        4.67      4.65 o
  -4   9  17       93.00      112.67      8.52 o
  -3   9  17       44.93       52.96      6.35 o
  -2   9  17        2.25       -0.60      4.05 o
  -1   9  17        0.72       -0.32      3.01 o
   0   9  17       36.19       31.04      4.20 o
   1   9  17       13.94       14.55      3.62 o
   2   9  17        0.83       -0.33      2.85 o
   3   9  17        1.85        8.02      3.57 o
   4   9  17       73.60       94.60      6.03 o
   5   9  17        0.88       -1.06      2.87 o
   6   9  17       43.19       50.78      4.86 o
  -2  10  17        0.02        0.24      6.84 o
  -1  10  17       45.59       56.71     13.76 o
   0  10  17        0.58        1.86      4.33 o
   1  10  17        6.51        0.54      4.23 o
   2  10  17        1.14        7.47      5.33 o
 -13   0  18        8.08       -1.17      6.30 o
 -12   0  18       25.05       31.33      7.71 o
 -11   0  18       28.17       34.81     11.09 o
 -10   0  18       35.25       29.57      6.83 o
  -9   0  18        8.68        8.01      5.05 o
  -8   0  18        1.33       -1.71      4.62 o
  -7   0  18       32.43       33.55     10.27 o
  -6   0  18       11.60        9.93      5.30 o
  -5   0  18      430.25      418.02     15.82 o
  -4   0  18      463.48      439.66     15.99 o
  -3   0  18        3.99       -3.42      3.42 o
  -2   0  18      395.49      391.35     22.72 o
  -1   0  18      692.86      698.42     17.36 o
   0   0  18       17.89       25.35      4.00 o
   1   0  18       10.05       12.23      3.35 o
   2   0  18       51.40       55.88      5.28 o
   3   0  18      144.97      133.49      7.69 o
   4   0  18        2.94       -0.36      3.01 o
   5   0  18      103.42      100.70      6.61 o
   6   0  18      247.76      208.38      9.10 o
   7   0  18       38.80       46.68      5.21 o
   8   0  18        4.90       -4.62      4.62 o
   9   0  18       12.05       10.68      4.63 o
  10   0  18       67.09       76.79      6.96 o
  11   0  18       87.75      100.31      7.81 o
  12   0  18        4.70        8.23      6.01 o
 -13   1  18        2.06        2.73      5.23 o
 -12   1  18        2.03       -3.75      6.85 o
 -11   1  18        2.69       -4.28      4.31 o
 -10   1  18        3.58        2.36      4.16 o
  -9   1  18       36.01       42.78      5.02 o
  -8   1  18       68.80       65.85      5.56 o
  -7   1  18       11.95       18.94      4.07 o
  -6   1  18      135.26      131.05      6.48 o
  -5   1  18        2.24        0.73      3.13 o
  -4   1  18       10.26        1.49      2.88 o
  -3   1  18       16.06       13.07      3.37 o
  -2   1  18        4.68        5.02      2.67 o
  -1   1  18        8.58        7.39      2.82 o
   0   1  18      431.08      461.96      8.72 o
   1   1  18       40.31       38.60      3.09 o
   2   1  18      258.07      266.29      6.46 o
   3   1  18        9.04        7.24      2.56 o
   4   1  18      173.66      177.61      5.39 o
   5   1  18      172.70      172.95      5.88 o
   6   1  18       50.54       70.35      5.24 o
   7   1  18       26.49       24.99      3.37 o
   8   1  18       33.59       46.57      3.96 o
   9   1  18        0.09       -0.37      3.07 o
  10   1  18       44.70       60.71      4.56 o
  11   1  18        3.02        6.48      4.24 o
  12   1  18        7.31        4.08      4.28 o
 -12   2  18        3.98       10.63      5.14 o
 -11   2  18       10.82       14.91      4.54 o
 -10   2  18       29.95       27.92      5.59 o
  -9   2  18       10.66       11.73      5.27 o
  -8   2  18       47.86       48.29      6.77 o
  -7   2  18       19.58       18.04      4.64 o
  -6   2  18       15.08       21.54      4.44 o
  -5   2  18        2.37        5.35      3.78 o
  -4   2  18        1.60       -2.74      2.74 o
  -3   2  18       51.84       44.79      3.81 o
  -2   2  18       57.99       61.55      4.23 o
  -1   2  18       38.14       31.35      3.48 o
   0   2  18       74.24       79.00      4.09 o
   1   2  18      252.15      253.78      6.35 o
   2   2  18       16.80       17.17      3.00 o
   3   2  18        1.07        1.15      1.83 o
   4   2  18      101.74      102.02      4.22 o
   5   2  18        0.22       -0.70      2.06 o
   6   2  18        9.40        8.49      3.16 o
   7   2  18        0.12       -2.00      2.70 o
   8   2  18       25.96       24.70      4.88 o
   9   2  18       80.03       86.60      6.09 o
  10   2  18       35.08       47.50      6.32 o
  11   2  18       15.38       19.29      5.57 o
  12   2  18       10.10       15.13      5.37 o
 -12   3  18        2.20        1.18      4.88 o
 -11   3  18       32.63       35.32      5.31 o
 -10   3  18        9.10        3.55      3.78 o
  -9   3  18       11.22       12.65      4.06 o
  -8   3  18       36.64       40.67      5.57 o
  -7   3  18        7.77        0.70      3.55 o
  -6   3  18       11.96       10.64      3.77 o
  -5   3  18        0.88        0.32      3.17 o
  -4   3  18        5.17        3.92      3.21 o
  -3   3  18        0.82       -1.07      2.78 o
  -2   3  18       31.44       29.49      4.17 o
  -1   3  18       69.01       64.06      4.81 o
   0   3  18        5.56        8.46      2.73 o
   1   3  18        5.29        6.54      2.89 o
   2   3  18        9.04        8.90      2.51 o
   3   3  18       11.85       18.07      2.81 o
   4   3  18       68.94       50.65      3.64 o
   5   3  18        2.79        3.78      2.75 o
   6   3  18       29.22       23.26      3.47 o
   7   3  18       25.10       31.80      4.32 o
   8   3  18        2.59        5.11      3.30 o
   9   3  18        6.44       13.53      3.67 o
  10   3  18        0.29        3.31      5.28 o
  11   3  18       14.32       28.03      5.94 o
  12   3  18        0.09       -3.41      5.59 o
 -12   4  18        3.60        8.27      7.26 o
 -11   4  18       39.08       36.94      5.96 o
 -10   4  18       10.54       10.29      4.44 o
  -9   4  18        2.48       -2.32      3.45 o
  -8   4  18        2.24        1.70      3.46 o
  -7   4  18        1.14        0.51      3.57 o
  -6   4  18       67.27       61.27      4.77 o
  -5   4  18        5.70        8.43      3.57 o
  -4   4  18        7.75        4.70      3.32 o
  -3   4  18       60.76       55.33      5.12 o
  -2   4  18       59.06       54.48      4.54 o
  -1   4  18       48.88       51.47      4.44 o
   0   4  18        6.59        4.88      3.76 o
   1   4  18       20.04       18.25      2.98 o
   2   4  18       43.34       38.01      3.63 o
   3   4  18       17.50       15.75      2.74 o
   4   4  18        4.28        7.94      2.65 o
   5   4  18       79.86       76.68      4.74 o
   6   4  18        0.62        2.53      2.46 o
   7   4  18        9.00       -2.45      2.77 o
   8   4  18        0.99        1.62      2.77 o
   9   4  18       36.04       37.19      5.52 o
  10   4  18       22.17       21.61      6.30 o
  11   4  18        0.48        5.50     10.08 o
 -11   5  18       13.56       22.12      4.90 o
 -10   5  18       39.53       46.14      5.79 o
  -9   5  18        0.02       -3.46      3.64 o
  -8   5  18        1.21        0.07      3.59 o
  -7   5  18        1.69        0.69      3.64 o
  -6   5  18        0.55       -3.07      3.07 o
  -5   5  18       19.98       25.75      3.89 o
  -4   5  18        5.66        3.12      3.10 o
  -3   5  18        0.04       -0.12      2.84 o
  -2   5  18        8.12        7.34      3.20 o
  -1   5  18       27.04       18.44      3.49 o
   0   5  18        0.58        0.83      2.31 o
   1   5  18       15.19       21.46      3.18 o
   2   5  18       88.69       82.65      5.57 o
   3   5  18       36.33       45.39      3.90 o
   4   5  18       51.23       45.33      3.92 o
   5   5  18       13.06       13.28      3.17 o
   6   5  18       35.97       29.49      6.21 o
   7   5  18        0.28        0.05      2.83 o
   8   5  18        7.83       11.17      3.46 o
   9   5  18        1.09        5.35      3.83 o
  10   5  18        2.80        6.89      5.11 o
 -10   6  18        0.19       -0.20      3.49 o
  -9   6  18        0.12        0.00      3.83 o
  -8   6  18        3.60        0.41      3.31 o
  -7   6  18       28.86       25.21      3.89 o
  -6   6  18        0.78       -1.63      2.79 o
  -5   6  18        2.10       -0.73      4.07 o
  -4   6  18       19.48       22.14      3.36 o
  -3   6  18        1.47        0.12      3.76 o
  -2   6  18        4.40        2.76      2.46 o
  -1   6  18        0.28        1.86      2.44 o
   0   6  18        2.54        1.33      2.41 o
   1   6  18        2.32        0.83      2.58 o
   2   6  18       21.33       19.88      3.06 o
   3   6  18       52.31       52.72      4.04 o
   4   6  18        6.19        3.53      2.82 o
   5   6  18       30.83       25.82      3.63 o
   6   6  18        1.77        1.63      3.56 o
   7   6  18        6.66        1.85      3.01 o
   8   6  18        1.58        9.23      4.08 o
   9   6  18        0.18        2.73      3.10 o
  10   6  18        1.49       -3.70      6.33 o
  -9   7  18        3.71       10.59      6.26 o
  -8   7  18       12.80       14.16      6.25 o
  -7   7  18        0.45        1.76      4.91 o
  -6   7  18        3.25        5.93      5.32 o
  -5   7  18       69.21       85.91      8.78 o
  -4   7  18        0.31        1.13      7.06 o
  -3   7  18       87.59       86.92     16.00 o
  -2   7  18        0.05       -4.03      4.03 o
  -1   7  18       11.05       11.42      5.10 o
   0   7  18       16.84       23.71      4.48 o
   1   7  18       20.34       15.91      4.12 o
   2   7  18       22.09       17.22      6.52 o
   3   7  18        4.78        6.90      3.39 o
   4   7  18        6.14       10.42      3.78 o
   5   7  18        3.83        3.43      3.36 o
   6   7  18        0.54        1.52      4.43 o
   7   7  18        2.96        6.08      6.57 o
   8   7  18       15.12        6.54      3.92 o
  -7   8  18        0.01        3.01      5.22 o
  -6   8  18       13.45       14.60      5.79 o
  -5   8  18       91.01      106.68      9.34 o
  -4   8  18        1.02        0.22      5.79 o
  -3   8  18        3.43       14.07      5.55 o
  -2   8  18        4.96       -0.54      4.62 o
  -1   8  18        5.51        4.50      3.55 o
   0   8  18       42.24       42.63      5.14 o
   1   8  18       75.32       98.45      6.65 o
   2   8  18        8.82       13.06      4.09 o
   3   8  18       16.93       19.38      4.85 o
   4   8  18       50.91       59.08      5.71 o
   5   8  18       17.38       10.70      5.15 o
   6   8  18        7.23        4.62      4.07 o
   7   8  18        0.00       -1.21      4.83 o
  -5   9  18        9.98       10.92      5.06 o
  -4   9  18       14.02       23.75      5.62 o
  -3   9  18       39.58       42.60      6.58 o
  -2   9  18        3.40        7.90      7.90 o
  -1   9  18       13.13       12.94      3.93 o
   0   9  18        0.38        1.10      3.35 o
   1   9  18       18.02       18.86      4.17 o
   2   9  18        2.96        1.71      3.51 o
   3   9  18        6.43        5.37      3.32 o
   4   9  18        0.09        1.55      3.30 o
 -12   1  19       14.09        9.67      5.53 o
 -11   1  19        0.57       -0.09      4.66 o
 -10   1  19        9.05       11.63      4.98 o
  -9   1  19        0.13        3.88      5.54 o
  -8   1  19       23.46       22.77      5.21 o
  -7   1  19       60.37       67.33      5.62 o
  -6   1  19        0.96       -0.17      3.06 o
  -5   1  19        0.94        0.97      3.15 o
  -4   1  19        0.49       -2.86      2.86 o
  -3   1  19       41.05       43.81      4.02 o
  -2   1  19      166.39      163.74      6.29 o
  -1   1  19        8.14        3.22      2.70 o
   0   1  19        7.71        9.14      2.42 o
   1   1  19        2.30        1.65      2.13 o
   2   1  19        0.71       -0.70      1.99 o
   3   1  19        0.01       -2.39      2.39 o
   4   1  19        1.29       -2.82      2.82 o
   5   1  19       15.17        9.99      2.59 o
   6   1  19       43.18       42.66      3.65 o
   7   1  19       74.41       78.66      5.68 o
   8   1  19        1.46       -0.41      2.80 o
   9   1  19       13.06       26.98      4.16 o
  10   1  19        8.12        2.65      4.54 o
  11   1  19        2.80       -1.68      4.48 o
  12   1  19       28.54       34.59      7.86 o
 -12   2  19       11.09        7.44      5.28 o
 -11   2  19        6.32        6.57      4.20 o
 -10   2  19        1.06       -0.90      4.43 o
  -9   2  19        1.81        1.58      6.51 o
  -8   2  19       11.92        9.07      4.73 o
  -7   2  19       82.33       70.69      6.46 o
  -6   2  19        3.36        4.57      4.17 o
  -5   2  19        7.28        3.56      3.59 o
  -4   2  19        1.40       -3.05      3.05 o
  -3   2  19       38.90       36.50      4.43 o
  -2   2  19       45.63       45.82      4.66 o
  -1   2  19       25.11       15.03      3.70 o
   0   2  19        3.06        6.47      2.63 o
   1   2  19        2.38        5.28      2.45 o
   2   2  19        0.05        6.00      2.42 o
   3   2  19        0.65       -1.14      2.21 o
   4   2  19        1.70       -0.07      2.08 o
   5   2  19        1.61        5.33      2.58 o
   6   2  19        0.07       -2.61      2.98 o
   7   2  19       14.52       13.58      4.38 o
   8   2  19        2.57        0.50      4.25 o
   9   2  19        5.04        4.78      4.46 o
  10   2  19       24.48       19.50      5.50 o
  11   2  19       33.02       46.23      6.81 o
 -11   3  19        0.43        1.89      4.33 o
 -10   3  19        7.07       -0.13      3.92 o
  -9   3  19        0.51        0.37      3.70 o
  -8   3  19       24.93       21.07      4.90 o
  -7   3  19        9.50        7.42      4.29 o
  -6   3  19       10.73        2.64      3.55 o
  -5   3  19       26.71       28.06      4.46 o
  -4   3  19       27.91       30.43      4.40 o
  -3   3  19       34.49       37.45      4.51 o
  -2   3  19        0.11       -0.82      2.90 o
  -1   3  19        7.72       10.80      3.36 o
   0   3  19        0.06       -2.34      2.34 o
   1   3  19       31.04       33.54      3.65 o
   2   3  19       11.41       16.90      3.83 o
   3   3  19        8.90       10.16      2.60 o
   4   3  19        0.03        1.72      2.29 o
   5   3  19       22.21       27.64      3.63 o
   6   3  19        0.70        0.98      3.00 o
   7   3  19        2.28        0.20      3.14 o
   8   3  19       96.46       99.19      6.66 o
   9   3  19        5.48        3.43      4.68 o
  10   3  19       22.89       23.76      5.54 o
  11   3  19        0.02       -2.23      4.38 o
 -11   4  19        4.39        5.90      4.54 o
 -10   4  19        0.05       -3.70      3.70 o
  -9   4  19        0.87        2.57      4.26 o
  -8   4  19        8.60        4.06      3.83 o
  -7   4  19        1.56        8.00      3.70 o
  -6   4  19       17.18       17.39      4.16 o
  -5   4  19       35.60       36.84      6.90 o
  -4   4  19       17.28       13.76      3.83 o
  -3   4  19        4.18        7.71      3.47 o
  -2   4  19       11.10        7.57      3.35 o
  -1   4  19        0.01        0.34      2.95 o
   0   4  19        3.21       -1.09      2.45 o
   1   4  19        5.28        3.28      2.60 o
   2   4  19        1.18       -0.99      2.66 o
   3   4  19       10.77       14.74      2.99 o
   4   4  19        0.05        1.98      2.63 o
   5   4  19        0.10       -1.11      2.44 o
   6   4  19       19.44       21.84      3.49 o
   7   4  19        9.45        8.64      3.86 o
   8   4  19        0.27       -1.85      4.07 o
   9   4  19        0.09        5.74      4.12 o
  10   4  19        0.05       -4.64      4.64 o
 -10   5  19        0.27        6.36      4.35 o
  -9   5  19       14.93        4.95      5.57 o
  -8   5  19        0.84       -0.17      4.12 o
  -7   5  19       13.62       17.30      4.38 o
  -6   5  19        0.00       -2.58      4.14 o
  -5   5  19        2.47       -1.48      3.40 o
  -4   5  19        2.04        2.05      3.51 o
  -3   5  19        4.91        2.20      3.53 o
  -2   5  19        4.84        7.74      3.59 o
  -1   5  19        2.95       -1.92      2.79 o
   0   5  19       34.30       44.87      4.73 o
   1   5  19        0.14       -2.50      2.50 o
   2   5  19       50.04       61.40      4.51 o
   3   5  19       11.79       20.40      3.62 o
   4   5  19      142.58      163.29      7.27 o
   5   5  19       30.03       32.07      4.30 o
   6   5  19        0.53        5.24      3.30 o
   7   5  19        2.31        4.43      3.19 o
   8   5  19       35.66       30.04      4.35 o
   9   5  19       15.36       13.48      4.69 o
  10   5  19        1.54       -1.39      5.11 o
  -9   6  19       57.97       64.39      5.48 o
  -8   6  19        0.38        2.69      3.45 o
  -7   6  19       43.12       45.73      4.63 o
  -6   6  19        0.66       -3.02      3.02 o
  -5   6  19       45.07       37.24      4.11 o
  -4   6  19       29.72       39.25      4.08 o
  -3   6  19       25.12       29.06      4.50 o
  -2   6  19        0.18        0.95      2.79 o
  -1   6  19        0.04       -1.88      4.03 o
   0   6  19        0.00        1.55      2.49 o
   1   6  19       10.49       12.78      2.97 o
   2   6  19      102.60      115.13      7.08 o
   3   6  19       38.00       49.60      8.60 o
   4   6  19       36.00       44.54      4.15 o
   5   6  19        6.93        8.52      3.27 o
   6   6  19        6.06        4.55      3.04 o
   7   6  19        0.51        1.16      3.29 o
   8   6  19        6.90        8.31      3.33 o
   9   6  19        3.19        1.18      3.88 o
  -8   7  19       46.76       56.58      8.33 o
  -7   7  19       42.02       43.26      7.54 o
  -6   7  19        1.05        1.72      5.22 o
  -5   7  19       22.26       27.62      6.66 o
  -4   7  19        4.39       -4.63      4.63 o
  -3   7  19       28.90       23.30     13.66 o
  -2   7  19        7.56       10.57      5.45 o
  -1   7  19       24.22       19.49      4.56 o
   0   7  19       23.65       21.33      4.58 o
   1   7  19        0.48       -1.76      3.49 o
   2   7  19       17.70       19.44      5.47 o
   3   7  19       22.74       15.44      6.59 o
   4   7  19        0.28        1.94      4.05 o
   5   7  19        4.58        8.57      3.82 o
   6   7  19        1.33        3.98      6.14 o
   7   7  19        3.86        7.68      4.09 o
  -6   8  19        9.22        8.39      7.43 o
  -5   8  19       14.68       14.45      6.14 o
  -4   8  19       53.94       56.55      7.68 o
  -3   8  19       13.31       18.30     12.08 o
  -2   8  19        0.69        1.77      6.75 o
  -1   8  19       11.24        6.28      3.72 o
   0   8  19        9.85       10.06      3.78 o
   1   8  19        6.92        2.05      3.39 o
   2   8  19        0.05       -1.69      3.18 o
   3   8  19        2.13        2.28      3.43 o
   4   8  19        0.82        1.23      4.38 o
   5   8  19        0.00        2.69      3.48 o
  -2   9  19       59.80       62.19      5.78 o
  -1   9  19        0.62       -3.39      3.39 o
   0   9  19        3.05        4.84      3.51 o
   1   9  19       11.22       16.27      4.14 o
   2   9  19        9.01        6.05      3.57 o
 -11   0  20        7.13        5.93      8.23 o
 -10   0  20       18.79       12.38      6.33 o
  -9   0  20        1.04       -4.14      4.59 o
  -8   0  20        0.56       -2.43      5.55 o
  -7   0  20       10.17       13.98      5.74 o
  -6   0  20      141.39      145.20     10.28 o
  -5   0  20        3.76       -2.63      4.77 o
  -4   0  20      469.61      484.28     17.76 o
  -3   0  20      323.36      312.78     14.18 o
  -2   0  20       10.06        3.32      3.95 o
  -1   0  20        4.40       14.73      4.28 o
   0   0  20        1.22        0.70      4.31 o
   1   0  20      107.42       98.45      6.85 o
   2   0  20       74.78       83.08      6.51 o
   3   0  20       89.22       94.35      6.81 o
   4   0  20       19.81       39.16      5.41 o
   5   0  20       27.46       19.86      4.44 o
   6   0  20       28.93       34.14      5.10 o
   7   0  20      108.76      140.04     10.29 o
   8   0  20       10.06       14.95      5.91 o
   9   0  20        0.67       -2.00      7.87 o
  10   0  20       46.05       58.34     10.13 o
  11   0  20        6.13       11.85      6.34 o
 -11   1  20        0.03        4.72      6.03 o
 -10   1  20       27.16       35.40      6.70 o
  -9   1  20        1.92       -4.34      4.34 o
  -8   1  20       15.51       27.43      6.51 o
  -7   1  20       21.65       17.95      4.93 o
  -6   1  20        0.34       -3.08      3.40 o
  -5   1  20       94.42      112.33      6.47 o
  -4   1  20       13.13       15.32      3.89 o
  -3   1  20        9.45        4.04      2.98 o
  -2   1  20        3.74        2.54      3.05 o
  -1   1  20       33.43       40.82      4.14 o
   0   1  20        0.03        3.49      2.57 o
   1   1  20        1.48        5.33      2.61 o
   2   1  20        5.14       -2.26      2.26 o
   3   1  20        0.20        3.73      3.16 o
   4   1  20        3.54        4.20      3.57 o
   5   1  20       55.06       66.94      4.38 o
   6   1  20        3.01        8.65      3.16 o
   7   1  20       29.30       23.70      3.87 o
   8   1  20       24.09       31.56      5.72 o
   9   1  20        0.86       -4.19      4.19 o
  10   1  20        7.50       -2.16      4.39 o
  11   1  20       22.38       19.03      5.69 o
 -11   2  20       13.71       11.76      4.64 o
 -10   2  20        3.32       -1.33      4.63 o
  -9   2  20       46.16       44.47      6.37 o
  -8   2  20        0.17       -4.06      4.06 o
  -7   2  20       30.80       32.50      7.69 o
  -6   2  20        1.92        4.32      4.15 o
  -5   2  20        1.36       -0.88      3.88 o
  -4   2  20        0.24        2.36      3.68 o
  -3   2  20        0.71       -0.23      3.34 o
  -2   2  20       26.28       21.20      4.14 o
  -1   2  20        4.91        6.84      3.52 o
   0   2  20       18.45       12.94      3.25 o
   1   2  20        4.81        4.21      2.47 o
   2   2  20        1.76        6.74      2.52 o
   3   2  20        0.54       -3.18      3.18 o
   4   2  20       46.85       51.67      5.02 o
   5   2  20        3.75        2.18      3.25 o
   6   2  20       78.98       78.04      5.96 o
   7   2  20        0.37        1.43      3.28 o
   8   2  20        0.14       -0.82      3.40 o
   9   2  20       20.50       24.17      5.71 o
  10   2  20        8.94        6.96      5.10 o
 -10   3  20        2.85       -1.55      4.01 o
  -9   3  20       27.09       21.22      4.76 o
  -8   3  20        0.51        3.10      4.61 o
  -7   3  20        4.40        3.72      7.71 o
  -6   3  20        0.48       -0.79      3.99 o
  -5   3  20       27.54       20.92      5.05 o
  -4   3  20        0.03       -0.42      3.75 o
  -3   3  20        3.44        3.00      3.21 o
  -2   3  20       16.78       18.15      3.86 o
  -1   3  20       10.91       13.92      4.42 o
   0   3  20        0.02        0.32      2.52 o
   1   3  20       44.96       38.41      3.61 o
   2   3  20       33.34       35.50      3.45 o
   3   3  20       23.49       34.65      3.60 o
   4   3  20       25.84       31.65      3.78 o
   5   3  20       18.57       20.88      4.12 o
   6   3  20      191.52      216.96      8.87 o
   7   3  20        6.48        1.78      4.69 o
   8   3  20        3.46       -1.82      4.35 o
   9   3  20       10.93        8.60      4.89 o
  10   3  20        2.47        3.78      4.66 o
 -10   4  20        1.35       -1.58      4.35 o
  -9   4  20        2.66        3.30      4.33 o
  -8   4  20        0.92        0.21      3.92 o
  -7   4  20        1.18        0.91      3.52 o
  -6   4  20        2.79        2.90      3.60 o
  -5   4  20        1.89        1.85      3.96 o
  -4   4  20        3.23       -2.51      3.75 o
  -3   4  20        8.52       10.91      4.11 o
  -2   4  20        9.60        6.42      3.91 o
  -1   4  20        0.30       -1.85      3.53 o
   0   4  20        0.27        1.55      2.82 o
   1   4  20        0.17        4.71      2.61 o
   2   4  20       80.82       84.05      4.61 o
   3   4  20       24.88       25.47      4.18 o
   4   4  20       32.01       34.21      4.44 o
   5   4  20        3.97        4.24      3.37 o
   6   4  20        0.70       -4.46      4.46 o
   7   4  20       35.59       55.71      7.45 o
   8   4  20       22.24       24.66      6.28 o
   9   4  20        4.80       14.39      4.94 o
  -9   5  20        6.33        5.06      4.69 o
  -8   5  20        0.02       -3.74      3.74 o
  -7   5  20        0.00       -3.70      3.74 o
  -6   5  20       17.17       17.70      4.60 o
  -5   5  20        0.21        0.39      3.60 o
  -4   5  20       22.06       19.18      4.82 o
  -3   5  20        3.81       -0.22      3.67 o
  -2   5  20       13.81        8.25      4.00 o
  -1   5  20       17.59       19.52      4.28 o
   0   5  20        9.35       11.04      3.35 o
   1   5  20       40.34       42.13      4.46 o
   2   5  20       43.70       48.65      4.68 o
   3   5  20       16.05       18.61      5.61 o
   4   5  20       12.79       16.43      5.29 o
   5   5  20       29.07       25.52      4.16 o
   6   5  20        7.43        5.37      3.50 o
   7   5  20       33.93       33.43      5.23 o
   8   5  20       11.65        7.05      4.48 o
   9   5  20        2.47       -2.68      4.13 o
  -8   6  20        0.32       -3.18      3.18 o
  -7   6  20        0.02       -3.03      3.03 o
  -6   6  20        1.63        0.31      3.05 o
  -5   6  20        2.12       -3.09      3.09 o
  -4   6  20        4.13        5.42      3.27 o
  -3   6  20        1.82       -2.81      2.81 o
  -2   6  20       15.44       14.87      3.42 o
  -1   6  20        3.65       -2.36      2.36 o
   0   6  20        0.99       -2.85      2.85 o
   1   6  20       38.17       38.05      3.84 o
   2   6  20        0.77        0.91      3.15 o
   3   6  20        0.62        2.50      2.66 o
   4   6  20       19.95       19.36      3.54 o
   5   6  20        5.07        4.20      3.16 o
   6   6  20       34.51       45.53      7.57 o
   7   6  20        6.62        7.43      3.72 o
   8   6  20       10.09        4.56      5.25 o
  -6   7  20        1.40       -0.59      5.40 o
  -5   7  20        1.33        8.57      5.57 o
  -4   7  20        5.82        4.45      5.48 o
  -3   7  20        1.87       -4.28      4.50 o
  -2   7  20        0.44       -4.76      4.76 o
  -1   7  20        3.72       13.28      5.08 o
   0   7  20        7.15        3.86      3.73 o
   1   7  20        0.27        1.19      3.38 o
   2   7  20        1.75        4.89      4.17 o
   3   7  20       48.33       45.44      5.60 o
   4   7  20        0.53        1.49      3.59 o
   5   7  20       35.51       31.48      7.72 o
   6   7  20       15.86       20.78      4.92 o
  -4   8  20       17.68       24.73      8.64 o
  -3   8  20        7.14        8.60      5.71 o
  -2   8  20       17.89       17.61      6.03 o
  -1   8  20       11.86       11.98      4.44 o
   0   8  20       10.29       12.68      4.29 o
   1   8  20       10.19       10.52      4.06 o
   2   8  20        0.18        0.71      3.41 o
   3   8  20        0.03        0.27      3.61 o
 -10   1  21        7.39        5.71      5.19 o
  -9   1  21        0.14       -4.43      4.43 o
  -8   1  21       30.93       24.72      5.54 o
  -7   1  21        0.03       -4.88      4.88 o
  -6   1  21       93.91      104.57      8.28 o
  -5   1  21      143.66      144.46      8.58 o
  -4   1  21        0.02       -4.03      4.03 o
  -3   1  21        7.27        6.32      3.31 o
  -2   1  21       15.21        9.47      3.31 o
  -1   1  21       59.51       57.64      4.35 o
   0   1  21        2.92       -1.21      4.22 o
   1   1  21       24.23       23.84      3.43 o
   2   1  21        6.80        0.36      2.51 o
   3   1  21       24.49       23.99      3.44 o
   4   1  21       41.32       36.62      4.00 o
   5   1  21       25.03       31.78      3.72 o
   6   1  21        9.54       13.12      3.94 o
   7   1  21       10.81       11.35      4.77 o
   8   1  21        5.32        4.01      4.83 o
   9   1  21        7.65        7.67      5.08 o
  10   1  21        4.25        2.78      5.08 o
 -10   2  21        0.62        5.78      5.08 o
  -9   2  21        0.88       -4.62      4.62 o
  -8   2  21        9.26        6.53      5.06 o
  -7   2  21        4.19       -3.76      4.30 o
  -6   2  21       67.37       47.30      7.34 o
  -5   2  21        0.11        6.54      4.55 o
  -4   2  21        0.38       -3.55      3.55 o
  -3   2  21       11.36       10.83      4.57 o
  -2   2  21       27.19       37.13      4.73 o
  -1   2  21        0.08       -1.12      3.21 o
   0   2  21       11.59       13.27      3.53 o
   1   2  21      103.93      110.98      5.81 o
   2   2  21       65.48       57.74      4.68 o
   3   2  21       26.60       30.55      4.01 o
   4   2  21      225.05      220.78      8.01 o
   5   2  21        0.00        7.90      3.68 o
   6   2  21       43.57       49.06      5.70 o
   7   2  21        9.38        7.82      5.36 o
   8   2  21       48.68       54.37      9.85 o
   9   2  21       12.20        9.49      5.23 o
  10   2  21       22.81       30.43     10.51 o
 -10   3  21        3.80        0.38      8.36 o
  -9   3  21        8.52        3.78      4.11 o
  -8   3  21        2.35        6.59      4.70 o
  -7   3  21       78.72       90.92      7.42 o
  -6   3  21        0.08       -3.14      3.97 o
  -5   3  21        0.00       -1.88      5.44 o
  -4   3  21        7.58        2.65      4.20 o
  -3   3  21        3.51        5.15      3.98 o
  -2   3  21       24.60       21.77      5.02 o
  -1   3  21        2.65        3.19      3.09 o
   0   3  21       21.60       23.41      4.00 o
   1   3  21       61.52       60.18      7.13 o
   2   3  21       23.57       26.54      3.76 o
   3   3  21       49.63       60.09      6.37 o
   4   3  21        0.27        5.20      4.43 o
   5   3  21      112.60      134.40      8.33 o
   6   3  21       11.63       18.30      5.23 o
   7   3  21       25.30       32.47      5.77 o
   8   3  21       49.93       72.40     16.90 o
   9   3  21        0.94       -2.29      4.52 o
  -9   4  21        1.41        0.83      4.91 o
  -8   4  21        3.41        4.79      4.43 o
  -7   4  21        0.75       -1.23      4.11 o
  -6   4  21        6.10        4.72      3.79 o
  -5   4  21        0.40        5.20      4.30 o
  -4   4  21        9.29        0.98      4.07 o
  -3   4  21        0.01        5.34      4.10 o
  -2   4  21        0.06       -0.42      4.33 o
  -1   4  21        0.00       -0.65      2.88 o
   0   4  21       19.74       24.96      4.05 o
   1   4  21       14.74       16.19      3.83 o
   2   4  21       51.36       56.66      5.06 o
   3   4  21       30.54       43.49      4.84 o
   4   4  21       10.99       17.96      4.05 o
   5   4  21        4.13        0.09      4.82 o
   6   4  21        0.71       -1.23      4.85 o
   7   4  21        5.77        2.96      5.42 o
   8   4  21        1.35        3.82      4.49 o
  -8   5  21        2.53        2.61      4.25 o
  -7   5  21       15.66       19.43      7.36 o
  -6   5  21        3.35        4.56      4.20 o
  -5   5  21        0.01       -4.43      4.58 o
  -4   5  21       21.57       29.71      5.12 o
  -3   5  21        8.22       11.89      4.37 o
  -2   5  21       14.93       11.09      4.30 o
  -1   5  21       92.21      125.35      6.97 o
   0   5  21        4.05       10.30      3.46 o
   1   5  21        5.80        4.28      3.22 o
   2   5  21        5.87        6.37      3.36 o
   3   5  21        1.81       -2.81      2.81 o
   4   5  21       15.33       16.21      4.64 o
   5   5  21        2.10        3.73      3.32 o
   6   5  21        1.95       -2.01      4.68 o
   7   5  21       19.42       27.91      5.16 o
  -7   6  21       21.31       20.39      4.05 o
  -6   6  21       10.07        5.91      4.67 o
  -5   6  21        2.15       -3.49      3.68 o
  -4   6  21        3.93        2.76      3.28 o
  -3   6  21       58.00       67.38      5.17 o
  -2   6  21        0.19        0.22      3.10 o
  -1   6  21       51.16       57.42      8.48 o
   0   6  21        4.26        6.01      2.96 o
   1   6  21        3.65        0.25      2.73 o
   2   6  21        5.26        2.83      3.00 o
   3   6  21       32.76       24.22      3.59 o
   4   6  21        4.82        2.66      3.00 o
   5   6  21        6.13       16.13      3.50 o
   6   6  21        0.19        3.19      3.37 o
  -5   7  21       11.22        5.39      6.04 o
  -4   7  21        0.13       -0.48      5.39 o
  -3   7  21        0.13       -5.04      5.04 o
  -2   7  21        1.00        3.83      5.26 o
  -1   7  21        0.15        2.46      7.99 o
   0   7  21        0.59       -2.94      3.66 o
   1   7  21        7.97        8.78      6.91 o
   2   7  21        0.14        0.00      3.48 o
   3   7  21        8.96        3.44      3.70 o
   4   7  21        2.91       -2.61      3.50 o
  -9   0  22       12.21        4.91      9.29 o
  -8   0  22        6.13        5.89      9.89 o
  -7   0  22        5.99        8.48      5.74 o
  -6   0  22        4.55        1.83      5.06 o
  -5   0  22        7.60        7.60      5.40 o
  -4   0  22       68.83       58.44      7.83 o
  -3   0  22        4.68        5.40      5.30 o
  -2   0  22       48.76       51.00      7.23 o
  -1   0  22        4.08       -4.95      5.81 o
   0   0  22       14.10       18.37      5.31 o
   1   0  22        8.63       -2.57      5.39 o
   2   0  22        5.12        6.14      3.92 o
   3   0  22       85.26       81.56      6.88 o
   4   0  22        0.93        7.99      4.96 o
   5   0  22       42.34       39.07      5.80 o
   6   0  22        1.32       -2.57      5.33 o
   7   0  22       52.66       50.31      8.11 o
   8   0  22       49.96       62.26      8.99 o
   9   0  22       52.80       83.19      9.63 o
  -9   1  22       14.46       12.46      5.49 o
  -8   1  22        2.35       -0.16      4.92 o
  -7   1  22        2.41        4.61      5.93 o
  -6   1  22        6.94        6.29      4.82 o
  -5   1  22       25.52       30.55      7.37 o
  -4   1  22       16.87       14.77      5.16 o
  -3   1  22       36.91       35.05      8.28 o
  -2   1  22        0.48       -2.09      4.09 o
  -1   1  22        0.31       -3.27      3.27 o
   0   1  22        1.82       -3.48      3.48 o
   1   1  22        0.80       -2.63      2.63 o
   2   1  22        2.69        0.35      2.92 o
   3   1  22        0.20        0.88      3.60 o
   4   1  22        0.01       -0.02      2.96 o
   5   1  22       13.14       28.16      7.57 o
   6   1  22        0.80       -3.25      3.25 o
   7   1  22       24.45       28.65      5.98 o
   8   1  22        1.75        0.20      4.85 o
   9   1  22        0.09        2.17      4.97 o
  -9   2  22        0.03       -2.12      4.94 o
  -8   2  22       16.22       14.27      5.36 o
  -7   2  22       19.41       17.35      5.34 o
  -6   2  22        3.12        1.52      4.59 o
  -5   2  22        0.24       -3.40      4.33 o
  -4   2  22        1.54       -3.42      7.80 o
  -3   2  22        3.91        6.17      4.80 o
  -2   2  22        0.07        1.26      4.35 o
  -1   2  22       29.55       32.52      8.79 o
   0   2  22        3.63       -3.25      3.25 o
   1   2  22        9.05       10.74      4.06 o
   2   2  22        7.06        7.42      3.86 o
   3   2  22        8.65       12.06      3.98 o
   4   2  22        0.30        8.28      4.52 o
   5   2  22        1.02       -1.82      4.45 o
   6   2  22        6.03        6.70      4.91 o
   7   2  22        0.84        0.88      4.67 o
   8   2  22        6.10        1.13      5.04 o
  -8   3  22        0.68       -0.41      4.67 o
  -7   3  22        1.89       -2.06      4.44 o
  -6   3  22        6.35       11.91      4.92 o
  -5   3  22        3.94        7.22      6.03 o
  -4   3  22        7.59        5.11      4.40 o
  -3   3  22       13.42       12.05      4.75 o
  -2   3  22        3.87        5.95      4.49 o
  -1   3  22       14.30       16.85      6.19 o
   0   3  22        1.94       -4.48      6.18 o
   1   3  22       73.45       70.70      7.62 o
   2   3  22       38.36       49.60      5.38 o
   3   3  22       62.63       69.18      6.83 o
   4   3  22        0.23       -3.69      4.37 o
   5   3  22        0.23       -1.57      4.14 o
   6   3  22       18.62       23.76      5.58 o
   7   3  22       12.86        8.16      5.22 o
   8   3  22       31.12       42.11      6.60 o
  -8   4  22       11.34        5.55      4.64 o
  -7   4  22        4.39       -0.74      4.49 o
  -6   4  22        2.79        1.32      4.75 o
  -5   4  22        0.35       -6.10      6.10 o
  -4   4  22        0.50       -3.98      3.98 o
  -3   4  22       19.56       25.63      5.12 o
  -2   4  22        6.02       14.36      4.67 o
  -1   4  22        3.61        4.49      3.46 o
   0   4  22       13.19       18.70      3.91 o
   1   4  22        5.02        8.65      3.65 o
   2   4  22       18.02       22.13      5.12 o
   3   4  22        5.00       11.52      5.79 o
   4   4  22        4.60        4.75      4.88 o
   5   4  22        0.18        4.59      6.53 o
   6   4  22       15.32       15.25      6.01 o
   7   4  22       16.62       20.07      6.42 o
  -7   5  22        5.17        5.55      9.38 o
  -6   5  22        0.59        1.37      4.32 o
  -5   5  22        1.94       13.43      4.48 o
  -4   5  22        0.29        4.51      4.10 o
  -3   5  22       12.59        7.53      6.27 o
  -2   5  22        2.36       11.88      4.36 o
  -1   5  22        2.07        4.53      3.17 o
   0   5  22        1.45        5.02      3.36 o
   1   5  22       14.11       20.39      4.06 o
   2   5  22        9.00       16.46      3.88 o
   3   5  22        6.42        8.91      3.42 o
   4   5  22        1.25       -2.68      4.98 o
   5   5  22        9.04        8.56      4.57 o
   6   5  22        0.25        3.49      4.28 o
  -5   6  22        4.18       -3.04      3.04 o
  -4   6  22        0.74        0.06      4.82 o
  -3   6  22        0.43        5.07      3.56 o
  -2   6  22        1.91        4.70      2.89 o
  -1   6  22        8.96        8.30      3.05 o
   0   6  22        0.05        3.89      4.21 o
   1   6  22        6.41        2.03      2.96 o
   2   6  22        1.12        2.62      3.02 o
   3   6  22        0.05        5.30      3.00 o
   4   6  22        8.17        4.26      3.21 o
  -1   7  22        1.84        2.85      4.37 o
   0   7  22       21.19       32.94      5.61 o
   1   7  22        3.04       -0.16      4.19 o
  -8   1  23        6.84       11.70      5.70 o
  -7   1  23        4.42       -0.06      6.99 o
  -6   1  23       38.69       42.86      6.44 o
  -5   1  23        0.83        1.70      4.80 o
  -4   1  23      132.26      158.35      9.30 o
  -3   1  23        0.05        1.65      4.65 o
  -2   1  23        1.44        4.95      5.32 o
  -1   1  23        0.18        0.37      4.04 o
   0   1  23       14.84       16.39      4.98 o
   1   1  23        0.00        1.05      4.20 o
   2   1  23       15.78       24.63      4.55 o
   3   1  23        1.56        1.92      3.70 o
   4   1  23       11.72       16.02      5.24 o
   5   1  23       54.12       63.35      7.14 o
   6   1  23       28.06       31.61      7.53 o
   7   1  23        5.46        5.65      5.28 o
  -8   2  23        7.57       -0.61      5.16 o
  -7   2  23       21.27       21.13      5.73 o
  -6   2  23        1.36        0.29      4.64 o
  -5   2  23       35.21       33.72      6.05 o
  -4   2  23        0.09       -4.02      4.23 o
  -3   2  23        0.42       -3.29      4.29 o
  -2   2  23       13.60       18.49      5.20 o
  -1   2  23       30.29       27.15      5.97 o
   0   2  23       35.93       37.62      5.75 o
   1   2  23       48.15       58.27      8.05 o
   2   2  23       20.95       30.61      5.47 o
   3   2  23        0.22       -3.96      3.96 o
   4   2  23       35.84       33.78      6.10 o
   5   2  23       12.66       13.44      5.17 o
   6   2  23       65.13       74.61      7.58 o
   7   2  23        2.49       -1.32      4.83 o
  -7   3  23        4.90        2.03      4.70 o
  -6   3  23       16.42       22.25      5.70 o
  -5   3  23        9.20       13.41      5.13 o
  -4   3  23        0.89       -4.21      4.21 o
  -3   3  23        0.51        1.68      4.35 o
  -2   3  23       38.59       50.01      6.18 o
  -1   3  23        1.71       -0.60      4.15 o
   0   3  23        0.34       -3.11      4.89 o
   1   3  23       25.27       27.01      6.14 o
   2   3  23        1.14        0.39      4.40 o
   3   3  23       19.57       19.05      5.61 o
   4   3  23        0.71        2.03      4.64 o
   5   3  23       16.39       11.77      5.21 o
   6   3  23        6.08        7.39      4.99 o
  -6   4  23       15.10       19.49      6.36 o
  -5   4  23       17.36       27.79      6.41 o
  -4   4  23        5.08       13.49      5.60 o
  -3   4  23        3.36        2.37      5.02 o
  -2   4  23        0.58       -3.24      4.45 o
  -1   4  23        5.43        0.46      4.73 o
   0   4  23        0.67       -2.16      4.58 o
   1   4  23       11.18        5.10      5.31 o
   2   4  23        0.47        1.41      4.98 o
   3   4  23        1.80       -2.64      4.89 o
   4   4  23        5.65        9.88      5.53 o
   5   4  23       12.00       16.01      7.20 o
   6   4  23       15.84       19.04      6.45 o
  -5   5  23        0.07       -0.63      4.22 o
  -4   5  23        9.05       13.51      9.05 o
  -3   5  23        0.03       -1.40      3.94 o
  -2   5  23        9.00        1.08      4.17 o
  -1   5  23        0.86        1.70      3.46 o
   0   5  23        2.75       -2.04      3.28 o
   1   5  23       46.18       61.31      6.29 o
   2   5  23        4.23        6.14      4.26 o
   3   5  23        1.51        8.86      4.43 o
   4   5  23       10.98        9.20      4.56 o
  -2   6  23       28.60       33.39      7.54 o
  -1   6  23        2.06        3.13      4.56 o
   0   6  23        3.63        0.39      2.80 o
   1   6  23        0.01        0.98      3.09 o
  -6   0  24       19.78        7.67      9.44 o
  -5   0  24        0.42       23.14     10.02 o
  -4   0  24       14.78       14.17      8.97 o
  -3   0  24        1.19       -5.09      5.09 o
  -2   0  24       25.42       36.56      7.70 o
  -1   0  24       74.66       94.92     17.98 o
   0   0  24      174.55      204.79     13.14 o
   1   0  24        1.42       -5.90      5.90 o
   2   0  24      136.40      160.61     11.84 o
   3   0  24       23.94       22.58      7.19 o
   4   0  24        4.82        2.19      5.79 o
   5   0  24       33.79       39.73      8.24 o
   6   0  24        0.80        1.89      8.97 o
  -6   1  24        0.46        4.95      5.19 o
  -5   1  24        0.11        5.16      4.79 o
  -4   1  24        1.48       -0.16      4.75 o
  -3   1  24        0.72       -4.82      4.82 o
  -2   1  24        3.31        2.34      4.86 o
  -1   1  24        6.11        6.82      4.97 o
   0   1  24        1.04        7.45      5.08 o
   1   1  24       26.51       28.77      5.82 o
   2   1  24        6.27        7.00      5.16 o
   3   1  24       37.13       49.19      6.68 o
   4   1  24       23.83       42.40     13.57 o
   5   1  24       35.52       47.84     10.12 o
   6   1  24       28.93       51.91      7.27 o
  -6   2  24       44.95       58.25      7.26 o
  -5   2  24        0.20        0.46      4.81 o
  -4   2  24        0.08        0.90      5.02 o
  -3   2  24        0.22       -3.97      3.97 o
  -2   2  24        7.87        0.24      4.32 o
  -1   2  24        3.18        2.98      4.29 o
   0   2  24        1.43       -0.06      4.45 o
   1   2  24        1.60        2.68      4.51 o
   2   2  24        1.69        4.32      4.50 o
   3   2  24        2.69        3.03      4.62 o
   4   2  24       35.96       60.87      7.97 o
   5   2  24       25.32       41.35      6.71 o
  -5   3  24        1.37       -4.17      4.57 o
  -4   3  24        0.58        1.01      4.86 o
  -3   3  24        3.22        7.93      4.98 o
  -2   3  24        3.03        1.30      4.52 o
  -1   3  24        4.33        1.41      4.53 o
   0   3  24        5.95        9.24      4.92 o
   1   3  24        2.40        8.59      4.75 o
   2   3  24        3.70        5.19      4.79 o
   3   3  24       16.39       22.44      6.47 o
   4   3  24       10.67       15.52      8.35 o
   5   3  24        7.39        8.06      6.13 o
  -4   4  24        7.86       13.47      5.95 o
  -3   4  24        9.10        0.29      7.38 o
  -2   4  24        0.07       -0.41      4.90 o
  -1   4  24       44.78       47.71      9.92 o
   0   4  24       16.56       23.04      6.14 o
   1   4  24        2.22        6.38      5.35 o
   2   4  24        3.55       -3.45      4.98 o
   3   4  24        4.43        4.91      5.56 o
  -1   5  24        2.46       -2.44      7.78 o
   0   5  24        5.92        1.77      8.94 o
  -4   1  25        0.27        0.23      4.87 o
  -3   1  25        4.92       10.94      5.31 o
  -2   1  25        3.93       12.59      5.45 o
  -1   1  25        0.21        9.63      5.35 o
   0   1  25        6.29        9.28      5.62 o
   1   1  25        2.11        5.11      5.12 o
   2   1  25        6.33        8.19      5.23 o
   3   1  25       32.45       48.49      7.10 o
   4   1  25       36.70       42.22      6.76 o
  -3   2  25       22.25       15.30      5.82 o
  -2   2  25       19.27       14.53     10.72 o
  -1   2  25        8.64        6.51      5.15 o
   0   2  25       28.95       32.09      7.54 o
   1   2  25       13.12        9.37      5.19 o
   2   2  25       30.23       38.99      6.46 o
   3   2  25        3.45        5.36      5.06 o
  -2   3  25        3.56        1.19      4.88 o
  -1   3  25        0.08        0.44      4.35 o
   0   3  25        5.92        9.42      5.06 o
   1   3  25        0.01        2.54      4.80 o
 
